# Supplementary material for: Alterations of oral microbiome and metabolic signatures and their interaction in oral lichen planus
Source: J Oral Microbiol. 2024 Oct 30;16(1):2422164. doi: 10.1080/20002297.2024.2422164 (PMC11533246; doi:10.1080/20002297.2024.2422164)
Supplement: Additional Tables.xlsx [file ZJOM_A_2422164_SM0590.xlsx]

## Sheet: Index
Altered oral bacterial and metabolic signatures and their interaction in oral lichen planus
Additional Tables
TableS1. Wilcoxon rank-sum test on Phylum , Family and genus levels.
TableS2. Discriminatory genera between OLP and HC groups.
TableS3. Association of genera abundance with OLP adjusting for age and gender.
Table S4. KEGG-Based Functional Predictions of Microbial Communities from 16S rRNA Profiles Using PICRUSt2
Table S5. The abundances of differential metabolites between OLP and healthy controls.
Table S6. KEGG Metabolic Pathway Enrichment Results
Table S7. Partial Spearman Correlation Analysis between microbial and metabolites.
Table S8. Partial Spearman Correlation Analysis between microbial/metabolites abundance and clinical parameters

## Sheet: S1
TableS1. Wilcoxon rank-sum test on Phylum , Family and genus levels.
Microbes	HC-mean(%)	HC-sd(%)	OLP-mean(%)	OLP-sd(%)	statistic(%)	P_value	P_adjust
p__Firmicutes	57.85	11.85	52.3	22.66	3282.5	0.5443	0.5443
p__Proteobacteria	9.164	9.232	26.91	25.42	1628	2.53e-07	1.53e-06
p__Actinobacteriota	13.85	8.137	9.569	6.423	4341	1.75e-05	4.08e-05
p__Bacteroidota	12.71	7.377	7.11	5.472	4558.5	4.36e-07	1.53e-06
p__Patescibacteria	3.826	3.685	2.465	3.234	4188	0.0001688	0.0002954
p__Fusobacteriota	2.464	3.086	1.447	1.526	3793	0.01707	0.01991
p__Campilobacterota	0.1398	0.2883	0.2011	0.2813	2366	0.008489	0.01188
f__Streptococcaceae	37.71	11.85	35.99	17.67	3177	0.8113	0.8113
f__Pseudomonadaceae	0	0	17.12	24.66	1260	3.74e-16	1.38e-14
f__Micrococcaceae	7.056	5.037	5.032	5.04	4001	0.001871	0.005326
f__Carnobacteriaceae	5.896	3.45	4.191	2.936	4106.5	0.000506	0.001702
f__Neisseriaceae	4.413	6.515	4.992	8.027	2801.5	0.2863	0.3548
f__Porphyromonadaceae	6.088	4.982	3.196	2.927	4303.5	3.13e-05	0.0001286
f__Gemellaceae	3.619	2.069	4.257	2.803	2685	0.141	0.2173
f__Nocardiaceae	3.295	7.616	2.456	2.709	1965	5.7e-05	0.0002111
f__Prevotellaceae	3.634	3.922	1.873	2.677	4371.5	1.08e-05	5.7e-05
f__Pasteurellaceae	2.867	3.184	2.398	2.832	3396	0.3164	0.3548
f__Peptostreptococcaceae	2.774	2.666	1.951	2.096	3725	0.03169	0.06172
f__Saccharimonadaceae	2.884	3.436	1.296	1.817	4493.5	1.39e-06	1.29e-05
f__Actinomycetaceae	2.587	2.089	1.504	1.731	4346	1.62e-05	7.47e-05
f__Flavobacteriaceae	2.403	2.599	1.571	1.986	3989	0.002154	0.005692
f__norank_o__Peptostreptococcales-Tissierellales	1.457	1.718	1.186	1.378	3435.5	0.2545	0.3487
f__Veillonellaceae	1.692	2.123	0.8123	0.892	4039	0.001184	0.00365
f__Burkholderiaceae	0.7428	1.553	1.574	3.454	2306	0.005122	0.01263
f__Fusobacteriaceae	0.9954	1.698	1.049	1.411	2818	0.3129	0.3548
f__Leptotrichiaceae	1.469	2.663	0.3976	0.5874	4431	3.73e-06	2.76e-05
f__Alcaligenaceae	0.9883	3.159	0.6865	1.026	2440	0.00856	0.0176
f__unclassified_o__Lactobacillales	0.6024	1.127	0.9462	1.332	2563.5	0.05696	0.0958
f__Aerococcaceae	0.5637	0.8444	0.9724	1.584	2815.5	0.3058	0.3548
f__Anaerovoracaceae	0.8969	1.596	0.5875	0.8065	3668.5	0.0509	0.08969
f__Lachnospiraceae	1.009	0.9461	0.452	0.5118	4704.5	2.67e-08	4.93e-07
f__norank_o__Clostridia_UCG-014	0.7637	1.335	0.5217	0.6595	3676	0.04792	0.08864
f__Erysipelotrichaceae	0.7438	0.8554	0.2872	0.4625	4518.5	8.5e-07	1.05e-05
f__norank_o__Absconditabacteriales_SR1	0.3626	0.6623	0.5615	1.547	3222	0.6907	0.7302
f__norank_o__norank_c__Gracilibacteria	0.4008	1.219	0.4258	1.14	3290.5	0.5159	0.5614
f__Atopobiaceae	0.5495	0.9109	0.242	1.021	4384.5	4.8e-06	2.96e-05
f__Tannerellaceae	0.4039	0.6695	0.2574	0.3577	3492.5	0.1788	0.2544
f__Corynebacteriaceae	0.2422	0.3871	0.1677	0.365	3562.5	0.07742	0.1245
f__Weeksellaceae	0.1831	0.211	0.2125	0.1941	2788	0.2652	0.3504
f__norank_o__Saccharimonadales	0.178	0.4417	0.1818	0.5154	2722	0.1732	0.2544
f__Campylobacteraceae	0.1398	0.2883	0.2011	0.2813	2366	0.008489	0.0176
f__Cardiobacteriaceae	0.1532	0.1901	0.1366	0.3261	3874.5	0.006658	0.0154
f__Propionibacteriaceae	0.1187	0.2361	0.167	0.464	3037.5	0.7992	0.8113
f__Mycoplasmataceae	0.1208	0.3587	0.1407	0.3024	2821.5	0.2948	0.3548
g__Streptococcus	37.71	11.85	35.99	17.67	3177	0.8113	0.8113
g__Pseudomonas	0	0	17.12	24.66	1260	3.735e-16	1.681e-14
g__Rothia	7.056	5.037	5.032	5.04	4001	0.001871	0.005263
g__Granulicatella	5.896	3.45	4.191	2.936	4106.5	0.000506	0.001898
g__Neisseria	4.413	6.515	4.992	8.027	2801.5	0.2863	0.3578
g__Porphyromonas	6.088	4.982	3.196	2.927	4303.5	3.128e-05	0.0001407
g__Gemella	3.619	2.069	4.257	2.803	2685	0.141	0.2114
g__Rhodococcus	3.295	7.616	2.456	2.709	1965	5.704e-05	0.0002334
g__Prevotella	3.634	3.922	1.873	2.677	4371.5	1.078e-05	6.928e-05
g__Haemophilus	2.711	2.947	2.123	2.569	3553.5	0.121	0.1877
g__Actinomyces	2.587	2.089	1.504	1.731	4346	1.615e-05	9.086e-05
g__Capnocytophaga	2.403	2.599	1.571	1.986	3989	0.002154	0.005701
g__Peptostreptococcus	2.165	2.201	1.366	1.846	4011	0.001662	0.004985
g__TM7x	2.355	3.309	0.8219	1.381	4456.5	2.504e-06	2.817e-05
g__Parvimonas	1.457	1.718	1.186	1.378	3435.5	0.2545	0.3368
g__Veillonella	1.692	2.123	0.8123	0.892	4039	0.001184	0.003805
g__Lautropia	0.7428	1.553	1.574	3.454	2306	0.005122	0.0128
g__Fusobacterium	0.9954	1.698	1.049	1.411	2818	0.3129	0.3611
g__Leptotrichia	1.469	2.663	0.3976	0.5874	4431	3.73e-06	3.357e-05
g__Achromobacter	0.9883	3.159	0.6865	1.026	2440	0.00856	0.01834
g__unclassified_o__Lactobacillales	0.6024	1.127	0.9462	1.332	2563.5	0.05696	0.1025
g__Abiotrophia	0.5637	0.8444	0.9724	1.584	2815.5	0.3058	0.3611
g__norank_f__norank_o__Clostridia_UCG-014	0.7637	1.335	0.5217	0.6595	3676	0.04792	0.08984
g__Filifactor	0.6093	1.403	0.5849	0.7865	2450	0.02117	0.04142
g__Solobacterium	0.7438	0.8554	0.2872	0.4625	4518.5	8.5e-07	1.275e-05
g__norank_f__norank_o__Absconditabacteriales_SR1	0.3626	0.6623	0.5615	1.547	3222	0.6907	0.7228
g__norank_f__norank_o__norank_c__Gracilibacteria	0.4008	1.219	0.4258	1.14	3290.5	0.5159	0.5527
g__Atopobium	0.5495	0.9109	0.242	1.021	4384.5	4.798e-06	3.598e-05
g__Eubacterium_nodatum_group	0.4234	0.5145	0.2966	0.4287	3608	0.08086	0.13
g__norank_f__Saccharimonadaceae	0.3681	0.5169	0.3414	0.8252	3317.5	0.4657	0.5111
g__Oribacterium	0.4709	0.5598	0.2168	0.3245	4597	2.06e-07	4.635e-06
g__Tannerella	0.4039	0.6695	0.2574	0.3577	3492.5	0.1788	0.2514
g__Lachnoanaerobaculum	0.2991	0.2673	0.1452	0.1511	4330	2.018e-05	0.0001009
g__Aggregatibacter	0.1565	0.4036	0.2746	0.4468	2412	0.01051	0.02149
g__Corynebacterium	0.2422	0.3871	0.1677	0.365	3562.5	0.07742	0.129
g__Bergeyella	0.1831	0.211	0.2125	0.1941	2788	0.2652	0.3409
g__Eubacterium_saphenum_group	0.2476	0.883	0.1418	0.2751	2771	0.1957	0.2668
g__Eubacterium_brachy_group	0.2259	0.5912	0.1492	0.3921	3348	0.3918	0.4408
g__norank_f__norank_o__Saccharimonadales	0.178	0.4417	0.1818	0.5154	2722	0.1732	0.2514
g__Campylobacter	0.1398	0.2883	0.2011	0.2813	2366	0.008489	0.01834
g__Stomatobaculum	0.2393	0.4603	0.09003	0.1765	4048.5	0.0006967	0.002412
g__Candidatus_Saccharimonas	0.161	0.2158	0.1325	0.2202	3609.5	0.07028	0.1216
g__Cardiobacterium	0.1532	0.1901	0.1366	0.3261	3874.5	0.006658	0.01577
g__Pseudopropionibacterium	0.1187	0.2361	0.167	0.464	3037.5	0.7992	0.8113
g__Mycoplasma	0.1208	0.3587	0.1407	0.3024	2821.5	0.2948	0.3586
P values were adjusted using the Benjamini-Hochberg (BH) false discovery rate (FDR) method. Pfdr < 0.05 was considered statistically significant.

## Sheet: S2
TableS2. Discriminatory genera between OLP and HC groups.
microbes	HC-mean(%)	HC-sd(%)	OLP-mean(%)	OLP-sd(%)	LDA value	P_value	Enrichment
Veillonella	1.692	2.123	0.8123	0.892	3.79783	0.00122158	HC
Solobacterium	0.7438	0.8554	0.2872	0.4625	3.93678	9e-07	HC
Peptostreptococcus	2.165	2.201	1.366	1.846	3.78952	0.00167217	HC
Filifactor	0.6093	1.403	0.5849	0.7865	3.769	0.0210854	HC
TM7x	2.355	3.309	0.8219	1.381	3.99362	2.42e-06	HC
Porphyromonas	6.088	4.982	3.196	2.927	4.16535	3.13e-05	HC
g__norank_f__norank_o__Clostridia_UCG-014	0.7637	1.335	0.5217	0.6595	3.73603	0.0458214	HC
Leptotrichia	1.469	2.663	0.3976	0.5874	3.92471	3.52e-06	HC
Rhodococcus	3.295	7.616	2.456	2.709	3.89874	5.75e-05	HC
Oribacterium	0.4709	0.5598	0.2168	0.3245	3.87665	2.01e-07	HC
Atopobium	0.5495	0.9109	0.242	1.021	3.82604	4.8e-06	HC
Capnocytophaga	2.403	2.599	1.571	1.986	3.72378	0.00216695	HC
Stomatobaculum	0.2393	0.4603	0.09003	0.1765	3.9792	0.000689878	HC
Achromobacter	0.9883	3.159	0.6865	1.026	3.62729	0.00851194	HC
Rothia	7.056	5.037	5.032	5.04	4.1239	0.00188265	HC
Cardiobacterium	0.1532	0.1901	0.1366	0.3261	4.06848	0.00639946	HC
Granulicatella	5.896	3.45	4.191	2.936	3.95995	0.000506114	HC
Prevotella	3.634	3.922	1.873	2.677	4.01013	1.08e-05	HC
Actinomyces	2.587	2.089	1.504	1.731	3.89305	1.58e-05	HC
Lachnoanaerobaculum	0.2991	0.2673	0.1452	0.1511	4.35905	2.28e-05	HC
Aggregatibacter	0.1565	0.4036	0.2746	0.4468	3.98524	0.0104044	OLP
Lautropia	0.7428	1.553	1.574	3.454	3.73155	0.00512548	OLP
Campylobacter	0.1398	0.2883	0.2011	0.2813	3.94399	0.00910789	OLP
Pseudomonas	0	0	17.12	24.66	4.95356	3.67e-16	OLP

## Sheet: S3
TableS3. Association of genera abundance with OLP adjusting for age and gender.
Genus	Coefficients	P value	q value
Pseudomonas	2.76592	1.43e-25	1.03e-23
Rhodococcus	1.59563	1.87e-09	3.36e-08
Aggregatibacter	0.683398	0.00790379	0.0196232
Campylobacter	0.658851	0.00605801	0.0161547
Lautropia	0.652019	0.00469345	0.0129973
Filifactor	0.535096	0.0233235	0.0508875
Achromobacter	0.42717	0.00990857	0.0230135
Capnocytophaga	-0.328976	0.0367252	0.075549
Granulicatella	-0.352971	0.00268431	0.00840305
Rothia	-0.377834	0.00315918	0.00947753
g__norank_f__norank_o__Clostridia_UCG-014	-0.443727	0.0135639	0.0305187
Peptostreptococcus	-0.45799	0.00949831	0.0227959
Veillonella	-0.509327	0.00345455	0.0099491
Lachnoanaerobaculum	-0.553499	0.00106226	0.00382415
Porphyromonas	-0.582073	8.99e-05	0.00049816
Cardiobacterium	-0.632813	0.00672242	0.0172862
Prevotella	-0.697773	0.000176006	0.00084483
Actinomyces	-0.701665	8.82e-06	6.35e-05
Stomatobaculum	-0.772056	0.000474276	0.0018971
Oribacterium	-0.875398	1.98e-07	2.84e-06
Solobacterium	-0.896689	7.15e-07	7.36e-06
Leptotrichia	-1.09446	3.63e-05	0.000217694
Atopobium	-1.26179	7.01e-06	5.61e-05
TM7x	-1.2885	2.07e-06	1.86e-05
Coefficients were derived from the generalized linear model using MaAsLin2 for pairwise testing between the OLP and HC groups. q values were calculated using Benjamini-Hochberg (BH) method. q < 0.05 was considered statistically significant.

## Sheet: S4
Table S4. KEGG-Based Functional Predictions of Microbial Communities from 16S rRNA Profiles Using PICRUSt2
description	Name	Fold Change(HC/OLP)	HC-Mean(%)	HC-Sd(%)	OLP-Mean(%)	OLP-Sd(%)	Lower ci	Upper ci	Effectsize	P-value	corrected pvalue
ABC transporters	ko02010	0.81636	2.525	0.2241	3.093	0.4338	-0.6862	-0.4482	-0.5679	1.84e-16	2.733e-14
Two-component system	ko02020	0.630516	1.343	0.1454	2.13	0.7609	-0.9744	-0.6163	-0.7871	1.088e-16	2.733e-14
Methane metabolism	ko00680	1.14622	0.7259	0.0229	0.6333	0.0893	0.07294	0.1141	0.09262	3.833e-14	7.227e-13
Platinum drug resistance	ko01524	0.497786	0.0517	0.014	0.1039	0.0501	-0.06422	-0.04092	-0.05213	7.719e-15	7.227e-13
Apoptosis - multiple species	ko04215	0.120596	0.0014	0.0019	0.0118	0.0105	-0.01308	-0.007838	-0.01033	4.623e-14	7.227e-13
Colorectal cancer	ko05210	0.120596	0.0014	0.0019	0.0118	0.0105	-0.01276	-0.007982	-0.01033	4.623e-14	7.227e-13
Epstein-Barr virus infection	ko05169	0.120596	0.0014	0.0019	0.0118	0.0105	-0.01289	-0.007988	-0.01033	4.623e-14	7.227e-13
Hepatitis B	ko05161	0.120596	0.0014	0.0019	0.0118	0.0105	-0.0127	-0.007847	-0.01033	4.623e-14	7.227e-13
Hepatitis C	ko05160	0.120596	0.0014	0.0019	0.0118	0.0105	-0.01277	-0.008112	-0.01033	4.623e-14	7.227e-13
Herpes simplex virus 1 infection	ko05168	0.120596	0.0014	0.0019	0.0118	0.0105	-0.01291	-0.007867	-0.01033	4.623e-14	7.227e-13
Human cytomegalovirus infection	ko05163	0.120596	0.0014	0.0019	0.0118	0.0105	-0.0127	-0.0079	-0.01033	4.623e-14	7.227e-13
Human immunodeficiency virus 1 infection	ko05170	0.120596	0.0014	0.0019	0.0118	0.0105	-0.01293	-0.00788	-0.01033	4.623e-14	7.227e-13
Influenza A	ko05164	0.120596	0.0014	0.0019	0.0118	0.0105	-0.01275	-0.007727	-0.01033	4.623e-14	7.227e-13
Kaposi sarcoma-associated herpesvirus infection	ko05167	0.120596	0.0014	0.0019	0.0118	0.0105	-0.0128	-0.007965	-0.01033	4.623e-14	7.227e-13
Measles	ko05162	0.120596	0.0014	0.0019	0.0118	0.0105	-0.01257	-0.00798	-0.01033	4.623e-14	7.227e-13
Small cell lung cancer	ko05222	0.120596	0.0014	0.0019	0.0118	0.0105	-0.01265	-0.007852	-0.01033	4.623e-14	7.227e-13
Toxoplasmosis	ko05145	0.120596	0.0014	0.0019	0.0118	0.0105	-0.01271	-0.008055	-0.01033	4.623e-14	7.227e-13
Viral myocarditis	ko05416	0.120596	0.0014	0.0019	0.0118	0.0105	-0.01272	-0.00808	-0.01033	4.623e-14	7.227e-13
p53 signaling pathway	ko04115	0.120596	0.0014	0.0019	0.0118	0.0105	-0.01291	-0.00789	-0.01033	4.623e-14	7.227e-13
MAPK signaling pathway - plant	ko04016	0.839427	0.0808	0.0085	0.0963	0.013	-0.01909	-0.01192	-0.01546	6.714e-14	9.97e-13
Biosynthesis of vancomycin group antibiotics	ko01055	1.27695	0.0377	0.0057	0.0295	0.0064	0.006269	0.01011	0.008168	4.185e-13	5.919e-12
Metabolic pathways	ko01100	1.02554	18.47	0.2531	18.01	0.4084	0.354	0.5726	0.4581	5.009e-13	6.763e-12
Carbon metabolism	ko01200	1.06532	2.805	0.0769	2.633	0.1607	0.1346	0.2138	0.1724	3.233e-12	4.175e-11
Shigellosis	ko05131	0.0718878	0.004	0.0044	0.0563	0.0576	-0.06496	-0.0399	-0.05226	3.397e-12	4.204e-11
Acarbose and validamycin biosynthesis	ko00525	1.26726	0.0683	0.0112	0.0539	0.0107	0.0109	0.01808	0.01441	4.139e-12	4.917e-11
Cationic antimicrobial peptide (CAMP) resistance	ko01503	0.768565	0.2577	0.0326	0.3353	0.0732	-0.0953	-0.05923	-0.07759	4.681e-12	5.347e-11
Biofilm formation - Vibrio cholerae	ko05111	0.601693	0.2133	0.0219	0.3545	0.1433	-0.1742	-0.11	-0.1413	8.834e-12	9.717e-11
Biofilm formation - Pseudomonas aeruginosa	ko02025	0.29222	0.1123	0.0432	0.3843	0.2923	-0.3374	-0.2013	-0.272	1.502e-11	1.594e-10
Protein digestion and absorption	ko04974	2.0352	0.0197	0.0097	0.0097	0.0071	0.007242	0.01263	0.009998	1.777e-11	1.82e-10
Glutathione metabolism	ko00480	0.794825	0.3072	0.0338	0.3865	0.078	-0.09903	-0.05824	-0.07924	2.31e-11	2.287e-10
Arginine and proline metabolism	ko00330	0.752033	0.3515	0.0656	0.4674	0.1276	-0.1488	-0.08305	-0.1159	2.86e-11	2.74e-10
Monobactam biosynthesis	ko00261	1.04817	0.2459	0.0112	0.2346	0.0081	0.008374	0.0144	0.01134	3.888e-11	3.582e-10
N-Glycan biosynthesis	ko00510	1.59326	0.0274	0.0073	0.0172	0.0091	0.007984	0.01262	0.01021	3.98e-11	3.582e-10
Protein export	ko03060	1.19397	0.6617	0.0573	0.5542	0.1246	0.07686	0.1385	0.1075	5.274e-11	4.607e-10
Chemical carcinogenesis	ko05204	0.306787	0.0214	0.026	0.0697	0.0547	-0.06186	-0.03397	-0.04831	7.479e-11	6.346e-10
Type I diabetes mellitus	ko04940	1.23797	0.0561	0.0036	0.0453	0.0112	0.008237	0.01355	0.01078	8.205e-11	6.413e-10
Non-alcoholic fatty liver disease (NAFLD)	ko04932	0.312339	0.0121	0.0128	0.0387	0.0273	-0.03339	-0.02007	-0.02664	8.017e-11	6.413e-10
Parkinson disease	ko05012	0.312339	0.0121	0.0128	0.0387	0.0273	-0.03375	-0.01976	-0.02664	8.017e-11	6.413e-10
Zeatin biosynthesis	ko00908	1.31428	0.0568	0.0106	0.0432	0.0132	0.009869	0.01753	0.01359	8.795e-11	6.698e-10
One carbon pool by folate	ko00670	1.12407	0.53	0.0526	0.4715	0.0638	0.0412	0.07743	0.05848	1.034e-10	7.675e-10
Carbon fixation pathways in prokaryotes	ko00720	1.08794	0.8351	0.0579	0.7676	0.057	0.04995	0.0849	0.06745	1.133e-10	8.209e-10
Biofilm formation - Escherichia coli	ko02026	0.640422	0.2367	0.0254	0.3696	0.1396	-0.1644	-0.09991	-0.1329	1.242e-10	8.581e-10
Polycyclic aromatic hydrocarbon degradation	ko00624	0.282076	0.0041	0.0075	0.0144	0.0143	-0.01388	-0.006904	-0.01038	1.242e-10	8.581e-10
Hepatocellular carcinoma	ko05225	0.320231	0.0211	0.0162	0.0659	0.0489	-0.05686	-0.03393	-0.04479	1.562e-10	1.054e-09
Geraniol degradation	ko00281	0.352617	0.0371	0.0605	0.1051	0.0913	-0.09297	-0.04432	-0.06802	3.222e-10	1.914e-09
Alcoholism	ko05034	0.298561	0.0017	0.0027	0.0056	0.0051	-0.005147	-0.002627	-0.0039	3.222e-10	1.914e-09
Amphetamine addiction	ko05031	0.298561	0.0017	0.0027	0.0056	0.0051	-0.005212	-0.0026	-0.0039	3.222e-10	1.914e-09
Cocaine addiction	ko05030	0.298561	0.0017	0.0027	0.0056	0.0051	-0.005199	-0.002557	-0.0039	3.222e-10	1.914e-09
Dopaminergic synapse	ko04728	0.298561	0.0017	0.0027	0.0056	0.0051	-0.00526	-0.002583	-0.0039	3.222e-10	1.914e-09
Serotonergic synapse	ko04726	0.298561	0.0017	0.0027	0.0056	0.0051	-0.005247	-0.002556	-0.0039	3.222e-10	1.914e-09
Sulfur relay system	ko04122	0.86576	0.2483	0.0193	0.2868	0.0407	-0.04924	-0.02796	-0.03845	3.446e-10	2.007e-09
Alanine, aspartate and glutamate metabolism	ko00250	1.05593	0.793	0.0374	0.751	0.0416	0.03054	0.05445	0.04198	3.941e-10	2.251e-09
Chlorocyclohexane and chlorobenzene degradation	ko00361	0.676332	0.0401	0.0197	0.0593	0.0193	-0.02506	-0.01314	-0.01919	5.879e-10	3.294e-09
Sphingolipid metabolism	ko00600	1.47746	0.0898	0.0241	0.0608	0.0275	0.02063	0.03757	0.02902	6.145e-10	3.38e-09
Alzheimer disease	ko05010	0.795799	0.0746	0.0133	0.0938	0.0199	-0.02415	-0.01391	-0.01914	6.282e-10	3.392e-09
Biosynthesis of secondary metabolites	ko01110	1.06098	8.752	0.2502	8.249	0.5614	0.3694	0.6504	0.5031	6.712e-10	3.56e-09
Nucleotide excision repair	ko03420	1.19623	0.406	0.0472	0.3394	0.0734	0.04728	0.08735	0.06661	7.17e-10	3.736e-09
Flagellar assembly	ko02040	0.193221	0.0767	0.0497	0.3968	0.3539	-0.4049	-0.2424	-0.3201	1.018e-09	5.214e-09
Ribosome	ko03010	1.23327	2.617	0.3595	2.122	0.5982	0.3453	0.6468	0.4949	1.266e-09	6.372e-09
Primary immunodeficiency	ko05340	1.16378	0.0618	0.006	0.0531	0.0088	0.00635	0.01125	0.0087	1.441e-09	7.135e-09
D-Glutamine and D-glutamate metabolism	ko00471	1.16655	0.1611	0.0185	0.1381	0.0259	0.01539	0.03009	0.02301	1.473e-09	7.172e-09
Carbon fixation in photosynthetic organisms	ko00710	1.21234	0.5521	0.0761	0.4554	0.1133	0.06671	0.1261	0.09667	1.641e-09	7.615e-09
Degradation of aromatic compounds	ko01220	0.61721	0.1743	0.129	0.2824	0.138	-0.1564	-0.0647	-0.1081	1.641e-09	7.615e-09
Proteoglycans in cancer	ko05205	1.23067	0.0489	0.007	0.0397	0.0112	0.006306	0.01214	0.009158	1.641e-09	7.615e-09
Insect hormone biosynthesis	ko00981	0.52862	0.0126	0.0117	0.0238	0.0146	-0.01514	-0.006996	-0.01121	1.789e-09	8.172e-09
Streptomycin biosynthesis	ko00521	1.08207	0.2571	0.0202	0.2376	0.0184	0.0137	0.02517	0.01949	1.991e-09	8.961e-09
Styrene degradation	ko00643	0.632715	0.0648	0.0489	0.1024	0.0473	-0.05214	-0.02209	-0.03762	2.216e-09	9.681e-09
Ferroptosis	ko04216	1.23307	0.0951	0.0221	0.0771	0.0138	0.0127	0.02428	0.01798	2.216e-09	9.681e-09
Synthesis and degradation of ketone bodies	ko00072	0.64265	0.0708	0.0546	0.1102	0.051	-0.05553	-0.02233	-0.03934	2.313e-09	9.957e-09
Bacterial chemotaxis	ko02030	0.249228	0.0775	0.0327	0.311	0.2636	-0.2955	-0.1768	-0.2335	2.574e-09	1.092e-08
Cardiac muscle contraction	ko04260	0.395702	0.0107	0.0118	0.027	0.0184	-0.02123	-0.0114	-0.01631	2.987e-09	1.25e-08
Homologous recombination	ko03440	1.19596	0.9942	0.125	0.8313	0.2035	0.1048	0.2153	0.1628	3.117e-09	1.286e-08
Polyketide sugar unit biosynthesis	ko00523	1.1981	0.1264	0.0226	0.1055	0.0156	0.01493	0.02673	0.02087	3.465e-09	1.41e-08
RNA degradation	ko03018	1.17367	0.567	0.0733	0.4831	0.1001	0.0568	0.1127	0.08391	3.539e-09	1.42e-08
Cell cycle - Caulobacter	ko04112	1.14393	0.5015	0.0598	0.4384	0.0765	0.04257	0.08468	0.06314	3.85e-09	1.525e-08
Benzoate degradation	ko00362	0.590551	0.165	0.1495	0.2794	0.1587	-0.1617	-0.06476	-0.1144	4.462e-09	1.744e-08
Aminoacyl-tRNA biosynthesis	ko00970	1.21246	1.203	0.1456	0.9922	0.2617	0.1441	0.2732	0.2106	5.856e-09	2.23e-08
Huntington disease	ko05016	0.791488	0.0995	0.0131	0.1257	0.0271	-0.03267	-0.01947	-0.02617	5.856e-09	2.23e-08
Drug metabolism - cytochrome P450	ko00982	0.548202	0.0564	0.0459	0.1029	0.0546	-0.0623	-0.02927	-0.04644	6.106e-09	2.295e-08
Sulfur metabolism	ko00920	0.667907	0.359	0.1121	0.5375	0.2164	-0.2279	-0.1217	-0.1785	7.515e-09	2.79e-08
Terpenoid backbone biosynthesis	ko00900	1.16006	0.524	0.0403	0.4517	0.0836	0.05037	0.0929	0.07235	7.833e-09	2.837e-08
Metabolism of xenobiotics by cytochrome P450	ko00980	0.562693	0.0548	0.0435	0.0973	0.0499	-0.05718	-0.02754	-0.04255	7.833e-09	2.837e-08
Bacterial secretion system	ko03070	0.758175	0.6283	0.0679	0.8287	0.2117	-0.2481	-0.1488	-0.2004	8.163e-09	2.921e-08
Toluene degradation	ko00623	0.445091	0.013	0.0218	0.0292	0.0241	-0.02399	-0.009348	-0.01623	8.334e-09	2.947e-08
Autophagy - yeast	ko04138	1.5295	0.0108	0.0033	0.007	0.004	0.002514	0.004903	0.003723	1.067e-08	3.727e-08
Glycosphingolipid biosynthesis - globo and isoglobo series	ko00603	1.77984	0.0498	0.0232	0.028	0.02	0.01481	0.02872	0.02182	1.134e-08	3.918e-08
Caprolactam degradation	ko00930	0.496253	0.0417	0.0702	0.0841	0.0685	-0.06295	-0.0206	-0.04235	1.231e-08	4.203e-08
AMPK signaling pathway	ko04152	1.25923	0.0638	0.0063	0.0507	0.0156	0.009456	0.01695	0.01313	1.309e-08	4.417e-08
Quorum sensing	ko02024	0.928177	1.512	0.1204	1.629	0.1235	-0.1534	-0.07912	-0.1167	1.391e-08	4.643e-08
Pantothenate and CoA biosynthesis	ko00770	1.11246	0.5411	0.0413	0.4864	0.0631	0.03725	0.07181	0.05469	1.449e-08	4.782e-08
Fluorobenzoate degradation	ko00364	0.493614	0.0131	0.0221	0.0266	0.0211	-0.02023	-0.00736	-0.01348	1.963e-08	6.407e-08
Glycosaminoglycan degradation	ko00531	1.50888	0.0569	0.0225	0.0377	0.0159	0.01307	0.02527	0.01921	2.003e-08	6.466e-08
Penicillin and cephalosporin biosynthesis	ko00311	0.724645	0.0148	0.0039	0.0204	0.0068	-0.007423	-0.003869	-0.005615	2.044e-08	6.527e-08
Inositol phosphate metabolism	ko00562	0.793282	0.1228	0.0334	0.1548	0.0432	-0.04458	-0.02039	-0.032	2.215e-08	6.998e-08
Tyrosine metabolism	ko00350	0.694733	0.1807	0.0856	0.2601	0.105	-0.1111	-0.04794	-0.07946	2.449e-08	7.655e-08
Lysine degradation	ko00310	0.751839	0.2248	0.0985	0.299	0.0995	-0.1052	-0.04169	-0.07419	2.549e-08	7.884e-08
Aminobenzoate degradation	ko00627	0.736697	0.1066	0.0727	0.1447	0.0519	-0.05638	-0.01794	-0.03811	2.652e-08	8.121e-08
Ethylbenzene degradation	ko00642	0.528166	0.011	0.0186	0.0208	0.0167	-0.0155	-0.004343	-0.009803	2.816e-08	8.535e-08
Limonene and pinene degradation	ko00903	0.593425	0.0422	0.0604	0.0712	0.0493	-0.04633	-0.01159	-0.02893	4.186e-08	1.256e-07
Chloroalkane and chloroalkene degradation	ko00625	0.763411	0.0954	0.0504	0.1249	0.0357	-0.04266	-0.01535	-0.02952	4.269e-08	1.268e-07
Antifolate resistance	ko01523	1.13591	0.2265	0.0262	0.1994	0.0347	0.01702	0.03699	0.02707	4.354e-08	1.28e-07
Vancomycin resistance	ko01502	1.24255	0.3084	0.0499	0.2482	0.0747	0.0408	0.07928	0.06011	4.619e-08	1.345e-07
Neomycin, kanamycin and gentamicin biosynthesis	ko00524	1.22287	0.0459	0.0044	0.0375	0.0095	0.006089	0.01069	0.008358	4.899e-08	1.413e-07
Lysosome	ko04142	1.65321	0.1106	0.0454	0.0669	0.044	0.03013	0.05919	0.04366	5.403e-08	1.543e-07
Pathways in cancer	ko05200	0.480898	0.0546	0.0182	0.1136	0.0679	-0.0763	-0.04414	-0.05892	6.074e-08	1.718e-07
Glycosphingolipid biosynthesis - ganglio series	ko00604	1.79793	0.0399	0.0202	0.0222	0.0164	0.01214	0.02348	0.0177	6.694e-08	1.858e-07
Various types of N-glycan biosynthesis	ko00513	1.79793	0.0399	0.0202	0.0222	0.0164	0.01236	0.02343	0.0177	6.694e-08	1.858e-07
Glycolysis / Gluconeogenesis	ko00010	1.14247	1.251	0.0713	1.095	0.1792	0.1155	0.203	0.1558	7.096e-08	1.951e-07
Mismatch repair	ko03430	1.18549	0.827	0.1183	0.6976	0.1706	0.08431	0.1768	0.1294	7.376e-08	2.01e-07
Insulin resistance	ko04931	1.16624	0.1046	0.0123	0.0897	0.0177	0.01033	0.01994	0.01494	7.52e-08	2.03e-07
Pentose and glucuronate interconversions	ko00040	1.1231	0.1551	0.0162	0.1381	0.0189	0.01159	0.02241	0.01705	1.215e-07	3.252e-07
Pyrimidine metabolism	ko00240	1.15933	1.317	0.1723	1.136	0.2376	0.112	0.2451	0.1808	1.442e-07	3.824e-07
Bacterial invasion of epithelial cells	ko05100	2.10623	0.0044	0.0035	0.0021	0.0019	0.001448	0.003159	0.002291	1.615e-07	4.246e-07
Tryptophan metabolism	ko00380	0.715301	0.2314	0.1615	0.3235	0.145	-0.1383	-0.04005	-0.09208	1.742e-07	4.538e-07
Fatty acid degradation	ko00071	0.75478	0.2724	0.2051	0.3609	0.159	-0.1441	-0.02896	-0.08855	1.775e-07	4.584e-07
Melanogenesis	ko04916	0.000272862	0	0	0.0007	0.0009	-0.0009324	-0.0005465	-0.0007423	2.063e-07	5.281e-07
Nicotinate and nicotinamide metabolism	ko00760	1.05161	0.4829	0.0304	0.4592	0.0256	0.0151	0.03299	0.02369	2.265e-07	5.7e-07
MicroRNAs in cancer	ko05206	1.24591	0.0532	0.0099	0.0427	0.014	0.006613	0.01431	0.01051	2.265e-07	5.7e-07
Other glycan degradation	ko00511	1.58785	0.1699	0.0655	0.107	0.0697	0.04137	0.08366	0.06293	2.351e-07	5.867e-07
Longevity regulating pathway - worm	ko04212	0.895161	0.2331	0.0112	0.2604	0.031	-0.03453	-0.01994	-0.02723	2.44e-07	5.989e-07
Atrazine degradation	ko00791	0.592593	0.0179	0.0291	0.0302	0.0221	-0.02008	-0.004055	-0.01232	2.44e-07	5.989e-07
Purine metabolism	ko00230	1.10202	1.804	0.1261	1.637	0.2189	0.1111	0.2259	0.1676	2.938e-07	7.152e-07
Valine, leucine and isoleucine degradation	ko00280	0.746767	0.3465	0.1923	0.464	0.1893	-0.1781	-0.05773	-0.1175	4.401e-07	1.054e-06
Vitamin B6 metabolism	ko00750	1.06008	0.1835	0.0112	0.1731	0.012	0.006929	0.01374	0.01036	4.401e-07	1.054e-06
Mannose type O-glycan biosynthesis	ko00515	2.41634	0.0002	0.0002	0.0001	0.0001	7.704e-05	0.0001774	0.0001249	4.482e-07	1.056e-06
Other types of O-glycan biosynthesis	ko00514	2.41634	0.0002	0.0002	0.0001	0.0001	7.893e-05	0.0001693	0.0001249	4.482e-07	1.056e-06
D-Arginine and D-ornithine metabolism	ko00472	0.2856	0.0032	0.0021	0.0112	0.0096	-0.01022	-0.005909	-0.008039	5.184e-07	1.212e-06
DNA replication	ko03030	1.17356	0.7289	0.0942	0.6211	0.1495	0.07063	0.1459	0.1078	7.843e-07	1.82e-06
Amyotrophic lateral sclerosis (ALS)	ko05014	0.633905	0.0532	0.0095	0.0839	0.0367	-0.03952	-0.02196	-0.03073	8.274e-07	1.905e-06
PI3K-Akt signaling pathway	ko04151	1.20704	0.024	0.0054	0.0199	0.0052	0.002529	0.00586	0.00412	1.042e-06	2.381e-06
Betalain biosynthesis	ko00965	0.578433	0.0083	0.0074	0.0144	0.009	-0.008605	-0.003309	-0.006082	1.061e-06	2.405e-06
Selenocompound metabolism	ko00450	1.14346	0.3499	0.0158	0.306	0.0531	0.03185	0.05693	0.04395	1.08e-06	2.429e-06
Furfural degradation	ko00365	0.00339856	0.0001	0.0002	0.0223	0.0252	-0.02813	-0.01646	-0.0222	1.179e-06	2.633e-06
Base excision repair	ko03410	1.12761	0.4595	0.0388	0.4075	0.0703	0.03245	0.06979	0.05203	1.31e-06	2.904e-06
Longevity regulating pathway	ko04211	0.829006	0.061	0.0095	0.0736	0.0167	-0.01665	-0.008339	-0.01258	1.673e-06	3.68e-06
Ascorbate and aldarate metabolism	ko00053	0.884278	0.1108	0.0176	0.1253	0.0205	-0.02043	-0.008186	-0.01446	1.824e-06	3.984e-06
Fatty acid metabolism	ko01212	0.926545	0.6925	0.1241	0.7474	0.0799	-0.08671	-0.02169	-0.05482	1.888e-06	4.064e-06
HIF-1 signaling pathway	ko04066	1.23479	0.3187	0.0377	0.2581	0.0785	0.04152	0.08038	0.06051	1.888e-06	4.064e-06
Phenylalanine metabolism	ko00360	0.741744	0.1999	0.1713	0.2695	0.1335	-0.1157	-0.02224	-0.06951	2.205e-06	4.712e-06
Insulin signaling pathway	ko04910	1.14252	0.0671	0.0087	0.0587	0.011	0.005369	0.01144	0.008375	2.754e-06	5.843e-06
Cushing syndrome	ko04934	0.745261	0.0161	0.0044	0.0216	0.0073	-0.007347	-0.003532	-0.00551	2.849e-06	5.96e-06
Renal cell carcinoma	ko05211	0.745261	0.0161	0.0044	0.0216	0.0073	-0.007393	-0.003591	-0.00551	2.849e-06	5.96e-06
MAPK signaling pathway - yeast	ko04011	0.431339	0.0127	0.0069	0.0294	0.0213	-0.02166	-0.01129	-0.01673	5.045e-06	1.048e-05
Lipoic acid metabolism	ko00785	1.19029	0.0836	0.0109	0.0702	0.018	0.008434	0.01789	0.01336	5.572e-06	1.149e-05
Prodigiosin biosynthesis	ko00333	0.950534	0.1691	0.0122	0.1779	0.0111	-0.01253	-0.00507	-0.00887	7.249e-06	1.485e-05
Lysine biosynthesis	ko00300	1.12684	0.5881	0.0565	0.5219	0.0961	0.04132	0.09094	0.06621	9.102e-06	1.852e-05
Glycine, serine and threonine metabolism	ko00260	0.982175	0.9367	0.0247	0.9537	0.0271	-0.02456	-0.008892	-0.01703	9.71e-06	1.962e-05
Propanoate metabolism	ko00640	0.953862	0.6347	0.0815	0.6654	0.0557	-0.05155	-0.007742	-0.03068	1.196e-05	2.401e-05
Arabinogalactan biosynthesis - Mycobacterium	ko00572	1.5744	0.0454	0.0313	0.0288	0.0151	0.009578	0.02485	0.01656	1.519e-05	3.027e-05
FoxO signaling pathway	ko04068	0.868981	0.0686	0.0098	0.0789	0.0154	-0.01439	-0.006441	-0.01034	1.863e-05	3.689e-05
Dioxin degradation	ko00621	0.863662	0.031	0.0183	0.0359	0.0099	-0.009438	-9.167e-05	-0.004907	1.893e-05	3.698e-05
alpha-Linolenic acid metabolism	ko00592	0.738501	0.0173	0.0201	0.0235	0.0124	-0.01136	-0.0007231	-0.006138	1.893e-05	3.698e-05
Biosynthesis of unsaturated fatty acids	ko01040	0.700227	0.0247	0.0248	0.0353	0.0182	-0.0172	-0.004012	-0.01057	1.984e-05	3.85e-05
Biosynthesis of ansamycins	ko01051	1.2419	0.0851	0.0198	0.0685	0.0249	0.009314	0.02398	0.01657	2.046e-05	3.947e-05
Thiamine metabolism	ko00730	1.14513	0.4608	0.0518	0.4024	0.0871	0.03657	0.08125	0.05843	2.317e-05	4.412e-05
Legionellosis	ko05134	1.03834	0.1354	0.0077	0.1304	0.0072	0.002455	0.007266	0.004919	2.317e-05	4.412e-05
Glucosinolate biosynthesis	ko00966	1.10425	0.0805	0.0093	0.0729	0.011	0.00443	0.01101	0.007589	2.543e-05	4.81e-05
Pyruvate metabolism	ko00620	1.0277	1.113	0.0276	1.083	0.0484	0.01801	0.0436	0.03017	2.832e-05	5.323e-05
Human papillomavirus infection	ko05165	1.09933	0.0491	0.007	0.0447	0.0071	0.00233	0.006775	0.004438	3.057e-05	5.711e-05
beta-Alanine metabolism	ko00410	0.613611	0.1091	0.0638	0.1778	0.1049	-0.09363	-0.04003	-0.06869	3.3e-05	6.125e-05
Type II diabetes mellitus	ko04930	1.09611	0.0487	0.0069	0.0444	0.007	0.0022	0.00632	0.004267	4.141e-05	7.592e-05
Viral carcinogenesis	ko05203	1.09611	0.0487	0.0069	0.0444	0.007	0.002153	0.006492	0.004267	4.141e-05	7.592e-05
Renin-angiotensin system	ko04614	1.4951	0.0105	0.0061	0.007	0.0044	0.001759	0.005163	0.003483	4.204e-05	7.659e-05
Endocytosis	ko04144	1.77759	0.0021	0.0028	0.0012	0.002	0.0001769	0.001625	0.0009228	4.957e-05	8.976e-05
Pentose phosphate pathway	ko00030	1.09807	0.7793	0.094	0.7097	0.1119	0.03689	0.1016	0.06963	5.107e-05	9.192e-05
Fluid shear stress and atherosclerosis	ko05418	0.8	0.1244	0.0135	0.1555	0.0423	-0.04118	-0.02029	-0.0311	5.261e-05	9.412e-05
Phenylalanine, tyrosine and tryptophan biosynthesis	ko00400	1.07838	0.7526	0.0607	0.6979	0.0815	0.033	0.07648	0.05473	5.42e-05	9.581e-05
Glycerophospholipid metabolism	ko00564	1.04534	0.498	0.0309	0.4764	0.0394	0.009451	0.03237	0.0216	5.42e-05	9.581e-05
African trypanosomiasis	ko05143	0.54473	0.0085	0.003	0.0156	0.0097	-0.009352	-0.004757	-0.007084	5.666e-05	9.958e-05
Adipocytokine signaling pathway	ko04920	1.21512	0.0793	0.0248	0.0652	0.0155	0.008262	0.02107	0.01403	6.101e-05	0.0001066
Amino sugar and nucleotide sugar metabolism	ko00520	1.16015	1.275	0.1351	1.099	0.2633	0.1049	0.2459	0.1753	6.471e-05	0.0001124
Photosynthesis	ko00195	1.15834	0.3526	0.0477	0.3044	0.0759	0.02612	0.06845	0.04823	6.964e-05	0.0001202
Drug metabolism - other enzymes	ko00983	1.0675	0.3748	0.0386	0.3511	0.0395	0.01165	0.03676	0.02371	7.276e-05	0.0001249
Glucagon signaling pathway	ko04922	1.20349	0.2963	0.0307	0.2462	0.072	0.03267	0.06697	0.05018	7.383e-05	0.000126
Phosphonate and phosphinate metabolism	ko00440	0.8374	0.0326	0.0066	0.0389	0.0101	-0.009015	-0.003639	-0.006324	7.602e-05	0.000129
Starch and sucrose metabolism	ko00500	1.21463	1.043	0.1716	0.8587	0.2805	0.1152	0.2592	0.1842	8.539e-05	0.0001441
RNA polymerase	ko03020	1.1967	0.2032	0.0287	0.1698	0.0517	0.02016	0.04619	0.03336	9.179e-05	0.000154
Peptidoglycan biosynthesis	ko00550	1.15944	0.973	0.1271	0.8392	0.2102	0.07979	0.1907	0.1337	0.0001075	0.0001794
Cysteine and methionine metabolism	ko00270	1.06349	1.005	0.0661	0.945	0.095	0.03293	0.08569	0.05956	0.0001122	0.0001862
Non-homologous end-joining	ko03450	1.143	0.0067	0.0119	0.0059	0.0044	-0.001901	0.003337	0.0008427	0.0001138	0.0001878
Pertussis	ko05133	0.194301	0.0256	0.0134	0.1316	0.1258	-0.1343	-0.07578	-0.1061	0.0001155	0.0001895
Mineral absorption	ko04978	0.718653	0.0139	0.0073	0.0193	0.009	-0.007825	-0.00275	-0.005429	0.0001188	0.0001939
Arginine biosynthesis	ko00220	0.865494	0.3494	0.0619	0.4037	0.0887	-0.07779	-0.02739	-0.05424	0.0001294	0.0002099
Glyoxylate and dicarboxylate metabolism	ko00630	0.858508	0.6019	0.1184	0.7011	0.165	-0.1415	-0.04727	-0.09917	0.0001388	0.0002241
Sesquiterpenoid and triterpenoid biosynthesis	ko00909	3.67421	0.0002	0.0003	0.0001	0.0002	8.54e-05	0.0002418	0.0001619	0.0001575	0.0002529
Tropane, piperidine and pyridine alkaloid biosynthesis	ko00960	0.826799	0.0692	0.0123	0.0837	0.0232	-0.02045	-0.008498	-0.01449	0.000162	0.0002587
Fructose and mannose metabolism	ko00051	1.12424	0.7194	0.1111	0.6399	0.1343	0.03989	0.1193	0.07949	0.0001862	0.0002957
Biosynthesis of amino acids	ko01230	1.06323	3.666	0.2502	3.448	0.3448	0.1267	0.314	0.2173	0.000194	0.0003066
Thyroid hormone signaling pathway	ko04919	1.43943	0.0024	0.0047	0.0017	0.0013	-0.0002062	0.00186	0.0007406	0.0002051	0.0003222
Central carbon metabolism in cancer	ko05230	1.17117	0.2819	0.0351	0.2407	0.0674	0.0236	0.05806	0.04119	0.000232	0.0003627
Citrate cycle (TCA cycle)	ko00020	1.06091	0.6166	0.0593	0.5812	0.0649	0.0167	0.05384	0.03536	0.000245	0.000381
Microbial metabolism in diverse environments	ko01120	0.969767	4.619	0.4504	4.763	0.3479	-0.2599	-0.01618	-0.1442	0.0003002	0.0004644
Bile secretion	ko04976	1.34432	0.0001	0.0001	0.0001	0.0002	-3.694e-05	7.811e-05	2.739e-05	0.000321	0.000494
Meiosis - yeast	ko04113	1.61547	0.0126	0.01	0.0078	0.0049	0.002609	0.007211	0.004784	0.0003387	0.0005185
Flavonoid biosynthesis	ko00941	1.58837	0.0021	0.0019	0.0013	0.0016	0.0002546	0.001317	0.0007788	0.0003478	0.000527
Stilbenoid, diarylheptanoid and gingerol biosynthesis	ko00945	1.58837	0.0021	0.0019	0.0013	0.0016	0.000232	0.001326	0.0007788	0.0003478	0.000527
Protein processing in endoplasmic reticulum	ko04141	1.25248	0.0277	0.0109	0.0221	0.0066	0.002731	0.008335	0.00559	0.0004298	0.000648
Phenylpropanoid biosynthesis	ko00940	0.783161	0.0296	0.0097	0.0378	0.0145	-0.01197	-0.004116	-0.008186	0.0004773	0.000716
Glutamatergic synapse	ko04724	0.836982	0.0719	0.0085	0.0859	0.0229	-0.01954	-0.008334	-0.014	0.0006591	0.0009836
MAPK signaling pathway - fly	ko04013	1.094	0.0483	0.0069	0.0442	0.0065	0.002165	0.006363	0.004145	0.0008072	0.001199
Nitrogen metabolism	ko00910	0.834343	0.3304	0.0451	0.396	0.1063	-0.09281	-0.04048	-0.06557	0.000938	0.001386
Steroid degradation	ko00984	1.54932	0.0441	0.0772	0.0285	0.0267	-0.001047	0.03245	0.01565	0.001036	0.001501
Caffeine metabolism	ko00232	1.55064	0.0016	0.0028	0.001	0.001	-6.303e-05	0.001232	0.0005593	0.001036	0.001501
Hematopoietic cell lineage	ko04640	1.55064	0.0016	0.0028	0.001	0.001	-4.626e-06	0.001231	0.0005593	0.001036	0.001501
Steroid biosynthesis	ko00100	1.55064	0.0016	0.0028	0.001	0.001	-2.652e-05	0.001162	0.0005593	0.001036	0.001501
Histidine metabolism	ko00340	0.840013	0.2536	0.0749	0.3019	0.0957	-0.07446	-0.02235	-0.04827	0.001215	0.001743
GABAergic synapse	ko04727	0.848752	0.0741	0.0099	0.0873	0.023	-0.01878	-0.007637	-0.01321	0.001215	0.001743
D-Alanine metabolism	ko00473	1.1767	0.1525	0.0248	0.1296	0.0417	0.01206	0.0339	0.02286	0.001389	0.001983
Ribosome biogenesis in eukaryotes	ko03008	1.02337	0.0604	0.0055	0.059	0.0043	-0.0002243	0.002979	0.001381	0.001585	0.002252
Galactose metabolism	ko00052	1.19573	0.6445	0.1087	0.539	0.1983	0.05923	0.1591	0.1055	0.001682	0.002379
Bladder cancer	ko05219	1.40599	0.0043	0.0028	0.003	0.0023	0.0003887	0.00201	0.001233	0.001872	0.002634
Carbohydrate digestion and absorption	ko04973	1.27285	0.0185	0.0065	0.0146	0.0081	0.001368	0.006333	0.003973	0.001985	0.002743
Pancreatic secretion	ko04972	1.27285	0.0185	0.0065	0.0146	0.0081	0.001636	0.006375	0.003973	0.001985	0.002743
Arrhythmogenic right ventricular cardiomyopathy (ARVC)	ko05412	1.63963	0.0004	0.0007	0.0003	0.0008	-6.075e-05	0.0003844	0.0001711	0.002032	0.002743
Cell adhesion molecules (CAMs)	ko04514	1.63963	0.0004	0.0007	0.0003	0.0008	-6.125e-05	0.0003779	0.0001711	0.002032	0.002743
Dilated cardiomyopathy (DCM)	ko05414	1.63963	0.0004	0.0007	0.0003	0.0008	-7.716e-05	0.0003822	0.0001711	0.002032	0.002743
ECM-receptor interaction	ko04512	1.63963	0.0004	0.0007	0.0003	0.0008	-7.178e-05	0.0003839	0.0001711	0.002032	0.002743
Focal adhesion	ko04510	1.63963	0.0004	0.0007	0.0003	0.0008	-4.523e-05	0.0003792	0.0001711	0.002032	0.002743
Hypertrophic cardiomyopathy (HCM)	ko05410	1.63963	0.0004	0.0007	0.0003	0.0008	-4.028e-05	0.0003966	0.0001711	0.002032	0.002743
Regulation of actin cytoskeleton	ko04810	1.63963	0.0004	0.0007	0.0003	0.0008	-6.332e-05	0.0003818	0.0001711	0.002032	0.002743
Proteasome	ko03050	1.56881	0.0097	0.0077	0.0062	0.0042	0.001643	0.005527	0.003534	0.002283	0.003069
Ubiquinone and other terpenoid-quinone biosynthesis	ko00130	0.908376	0.1963	0.0311	0.2161	0.0447	-0.0322	-0.008059	-0.0198	0.002392	0.003185
Thyroid hormone synthesis	ko04918	0.90727	0.0575	0.0133	0.0634	0.0093	-0.009441	-0.002219	-0.005879	0.002392	0.003185
Folate biosynthesis	ko00790	0.959424	0.5131	0.0479	0.5348	0.0509	-0.03687	-0.005597	-0.02166	0.002476	0.003283
Arachidonic acid metabolism	ko00590	0.921162	0.04	0.009	0.0434	0.0074	-0.00589	-0.0007143	-0.003422	0.002593	0.003422
Steroid hormone biosynthesis	ko00140	0.895521	0.0098	0.0138	0.0109	0.0075	-0.004571	0.002615	-0.001143	0.002777	0.003649
Tuberculosis	ko05152	1.04663	0.1414	0.0098	0.1351	0.0134	0.002552	0.009646	0.006304	0.002906	0.003803
Xylene degradation	ko00622	0.954849	0.0544	0.0254	0.0569	0.0125	-0.008647	0.003732	-0.002565	0.003007	0.003917
Prolactin signaling pathway	ko04917	1.28501	0.0261	0.0047	0.0203	0.0113	0.002992	0.008658	0.005778	0.003218	0.004173
Axon regeneration	ko04361	0.857143	0.0115	0.0046	0.0134	0.005	-0.003488	-0.0003725	-0.001916	0.003763	0.004839
Phospholipase D signaling pathway	ko04072	0.857143	0.0115	0.0046	0.0134	0.005	-0.003483	-0.0003483	-0.001916	0.003763	0.004839
Isoquinoline alkaloid biosynthesis	ko00950	0.826355	0.0336	0.0107	0.0406	0.0168	-0.01124	-0.00211	-0.007057	0.003934	0.005036
Chagas disease (American trypanosomiasis)	ko05142	0.815	0.0085	0.003	0.0104	0.0044	-0.002998	-0.0006741	-0.001922	0.00474	0.006043
Apoptosis	ko04210	0.679563	0.0162	0.0099	0.0238	0.0156	-0.01201	-0.003446	-0.007619	0.007334	0.009308
Nonribosomal peptide structures	ko01054	0.869128	0.0129	0.004	0.0149	0.0043	-0.003323	-0.0006206	-0.001948	0.007886	0.009967
Thermogenesis	ko04714	0.855865	0.0861	0.0292	0.1006	0.0352	-0.02476	-0.004368	-0.01451	0.008303	0.01045
Pathogenic Escherichia coli infection	ko05130	0.948271	0.0625	0.0085	0.0659	0.0038	-0.005554	-0.001436	-0.00341	0.00892	0.01118
Phosphotransferase system (PTS)	ko02060	1.19683	0.6792	0.1829	0.5675	0.2742	0.04029	0.1834	0.1117	0.009291	0.01159
Vibrio cholerae infection	ko05110	0.56799	0.0001	0.0003	0.0002	0.0006	-0.0002291	6.655e-05	-6.861e-05	0.01229	0.01528
Phenazine biosynthesis	ko00405	1.06078	0.055	0.0081	0.0518	0.0094	0.0004209	0.005818	0.003143	0.01279	0.01576
Retinol metabolism	ko00830	1.03055	0.0476	0.0347	0.0461	0.0143	-0.005993	0.009546	0.001407	0.01279	0.01576
Naphthalene degradation	ko00626	0.983734	0.0696	0.0341	0.0707	0.0142	-0.008863	0.00681	-0.00115	0.01317	0.01616
NOD-like receptor signaling pathway	ko04621	1.05525	0.0856	0.0127	0.0811	0.0081	0.001111	0.00783	0.004485	0.01841	0.0225
Apoptosis - fly	ko04214	0.82149	0.0332	0.0066	0.0404	0.0155	-0.01079	-0.003442	-0.007208	0.01894	0.02305
Sphingolipid signaling pathway	ko04071	1.82573	0.0031	0.0031	0.0017	0.0012	0.0007294	0.002095	0.001412	0.02059	0.02496
Cyanoamino acid metabolism	ko00460	0.987138	0.1535	0.0109	0.1555	0.0087	-0.004967	0.001003	-0.002016	0.02078	0.02499
Proximal tubule bicarbonate reclamation	ko04964	1.0996	0.022	0.0062	0.02	0.0057	0.0001302	0.003805	0.001993	0.02078	0.02499
Basal transcription factors	ko03022	1.47498	0.002	0.0032	0.0014	0.001	-3.292e-05	0.001474	0.0006554	0.02176	0.02606
Lipopolysaccharide biosynthesis	ko00540	0.872294	0.2821	0.1036	0.3234	0.1366	-0.0796	-0.004439	-0.04125	0.02257	0.02692
Glycerolipid metabolism	ko00561	1.04648	0.3422	0.0333	0.327	0.0546	0.001689	0.02948	0.01528	0.02406	0.02847
RNA transport	ko03013	1.09896	0.0686	0.0154	0.0624	0.0177	0.001295	0.01151	0.006181	0.02406	0.02847
Peroxisome	ko04146	0.948792	0.1964	0.0485	0.207	0.0397	-0.024	0.00237	-0.01061	0.02472	0.02914
Glycosylphosphatidylinositol (GPI)-anchor biosynthesis	ko00563	1.89408	0.0003	0.0005	0.0002	0.0002	3.239e-05	0.0002654	0.0001359	0.03034	0.03562
Primary bile acid biosynthesis	ko00120	1.49011	0.0119	0.0104	0.008	0.0042	0.001507	0.006506	0.003914	0.0317	0.03707
cAMP signaling pathway	ko04024	1.13172	0.0023	0.0029	0.002	0.002	-0.0004777	0.001047	0.0002621	0.03671	0.04276
PPAR signaling pathway	ko03320	1.03849	0.1673	0.0585	0.1611	0.026	-0.008146	0.02045	0.006232	0.03799	0.04407
Choline metabolism in cancer	ko05231	0.906449	0.0128	0.0047	0.0141	0.0049	-0.002792	0.0002131	-0.001312	0.04099	0.04737
P values were adjusted using the Benjamini-Hochberg (BH) false discovery rate (FDR) method. Pfdr < 0.05 was considered statistically significant.

## Sheet: S5
Table S5. The abundances of differential metabolites between OLP and healthy controls.
ID	Metabolite	Metab ID	Significant	Regulate	KEGG Compound ID	CAS ID	M/Z	Retention time	Adducts	Formula	Fragmentation Score	Theoretical Fragmentation Score	VIP_pred_OPLS-DA	VIP_PLS-DA	FC(OLP/HC)	P_value	FDR	A62	A90	P100	P101	P102	P105	P106	P107	P108	P11	P12	P13	P15	P16	P17	P18	P19	P2	P21	P22	P23	P24	P25	P27	P29	P31	P32	P35	P38	P40	P41	P43
pos_59	Ala Glu	metab_57	yes	down	-	-	219.098	0.564933	M+H-H2O, M+Na, M+ACN+H, M+H	C8H14N2O5	48.1	-	1.426	2.0939	0.7933	1.592e-07	6.659e-07	2.9006	4.927	3.7003	3.4049	3.6479	4.0398	4.6978	4.7482	0.6319	5.0086	5.4374	4.2953	3.5707	4.2964	3.906	4.9033	3.2839	3.325	3.9255	3.9735	3.5239	0.6553	4.437	0.617	0.7266	3.9399	3.1137	4.3847	0.6208	5.1206	3.5011	4.4536
pos_64	Formylisoglutamine	metab_62	yes	down	C16674	-	175.071	0.55795	M+H, M+Na, M+ACN+H, M+H-H2O	C6H10N2O4	44.4	-	2.0436	1.5324	0.7936	2.555e-14	8.526e-13	4.1575	4.5315	4.2639	3.7067	4.2216	3.6263	4.5458	4.7024	3.7677	4.4126	4.4678	3.8367	1.7796	3.9775	4.0598	4.4611	1.2658	3.8006	4.9727	4.1948	1.8393	3.3151	4.8976	4.0077	3.8591	3.481	3.9019	3.7535	1.2656	5.2313	3.8537	4.5878
pos_96	Gln Gly	metab_94	yes	down	-	-	242.054	0.775317	M+H-H2O, M+K, M+Na, M+H	C7H13N3O4	51.3	-	1.7455	1.2371	0.8294	2.295e-09	1.629e-08	2.8012	5.7565	4.5685	4.3685	4.9644	4.1209	5.2847	5.3078	3.9998	4.6932	5.5695	4.4109	4.6116	4.7536	4.7887	5.2073	2.7499	4.9717	4.5858	2.8378	4.2836	4.2234	5.7479	2.7447	2.8839	4.8545	4.4182	4.9863	3.5639	5.8031	3.2855	5.0639
pos_104	GPEtn(10:0/22:1)	metab_102	yes	down	-	-	690.506	7.42243	M+Na, M+2Na-H, M+CH3OH+H, M+H	C37H72NO8P	43.7	-	2.5607	2.5142	0.7176	3.086e-18	4.133e-16	4.9742	5.1642	4.2295	1.1163	4.4265	2.4621	4.5935	4.2255	3.7439	4.1973	5.2103	1.9829	1.0811	1.0459	4.6443	3.9182	3.4546	5.2714	3.536	3.8209	1.0261	3.8443	4.9068	1.965	4.5567	3.703	2.894	4.2158	4.0616	5.2404	4.1959	1.6196
pos_307	Gamma-Glutamylglutamic acid	metab_294	yes	down	C05282	1116-22-9	277.103	0.571917	M+H-H2O, M+H, M+K	C10H16N2O7	-	80.1	1.8425	1.3047	0.8099	2.338e-10	2.273e-09	3.3521	5.4499	2.9688	2.9992	3.5415	4.3192	4.763	4.6419	2.8275	4.4309	5.3219	4.0349	4.0026	4.8294	4.1841	5.2299	3.0671	4.6131	4.6076	3.0845	3.4669	2.8577	4.7052	2.808	3.6302	4.3965	3.9465	4.7762	2.813	4.9768	3.7085	4.8623
pos_361	3-Indolebutyric acid	metab_342	yes	up	C11284	133-32-4	407.193	2.503	M+H, 2M+H, 2M+Na	C12H13NO2	75.3	-	1.8273	1.5059	1.2409	8.771e-09	5.244e-08	4.847	6.3092	6.2676	5.214	5.1476	5.9084	6.2799	6.2879	5.2548	6.0594	2.5314	4.6643	5.3531	5.4879	6.0607	5.737	5.5371	5.7875	4.9884	5.7219	5.7832	5.1848	5.3766	5.5615	5.9333	4.7891	4.7117	4.5465	5.8443	5.3737	3.1271	5.195
pos_398	Gly Phe	metab_375	yes	down	-	-	223.108	2.734	M+H, 2M+ACN+Na, M+Na	C11H14N2O3	84.4	-	1.6348	1.4343	0.8322	1.485e-08	8.344e-08	3.0697	5.3599	4.2304	4.3404	4.4215	3.641	5.0304	5.5021	2.7223	5.3878	5.954	4.8847	4.6715	4.7576	4.6169	5.1866	2.7081	3.8131	3.4255	3.5636	3.4326	2.8307	5.1696	2.7029	2.842	4.5532	4.1643	4.7371	3.4029	5.5787	4.3536	5.0942
pos_480	Arg Pro Pro Gln	metab_448	yes	up	-	-	497.283	0.873483	M+2H, M+ACN+Na, M+H	C21H36N8O6	48.1	-	1.9222	1.6496	1.2801	2.864e-06	8.791e-06	5.0133	5.2534	5.9853	5.4483	6.1286	6.4781	5.177	6.085	6.3383	5.0473	1.7604	6.1686	6.4782	6.0255	6.4515	5.3039	5.9813	6.2913	6.2492	5.9622	6.4414	6.2107	6.0097	5.1418	6.6923	6.6863	5.929	5.9701	6.0874	5.6612	5.4042	6.3172
pos_484	Pro Gly Arg	metab_452	yes	up	-	-	329.193	0.873483	M+H, M+Na, M+K	C13H24N6O4	42.2	-	1.7642	1.5241	1.268	8.678e-07	3.011e-06	3.6714	6.21	5.7815	5.4281	5.3898	5.4185	6.2942	6.4216	5.4565	5.9408	4.4812	4.7102	5.6625	5.7779	6.2736	6.1534	5.0727	6.2428	5.6285	5.1367	5.4339	5.4069	5.6862	4.9979	5.1137	5.3934	5.3537	5.1186	5.6757	5.7507	0.6508	4.4712
pos_501	3-Methyl-3-butenyl apiosyl-(1->6)-glucoside	metab_468	yes	down	-	198832-72-3	381.177	3.21108	M+H, M+K, M+Na	C16H28O10	-	40.1	1.9116	1.587	0.7998	5.845e-10	5.038e-09	1.4451	5.6456	4.9284	4.8385	4.5198	5.1512	5.5516	6.1878	4.3087	5.5805	6.895	4.8301	5.3847	4.7147	5.8686	6.0975	3.3416	5.5112	4.5871	3.4166	3.9908	4.2802	6.2584	1.3907	1.5252	5.0872	3.4182	5.8522	4.4239	6.7133	3.4838	5.5828
pos_532	Pro Ser Trp	metab_499	yes	up	-	-	389.182	3.41962	M+H, M+K, M+Na	C19H24N4O5	50.4	-	1.6185	2.573	1.2774	6.275e-07	2.251e-06	4.0506	6.0882	6.3342	5.58	4.8353	6.2298	5.7725	6.5397	5.7177	5.8631	4.8505	3.6144	5.2664	5.5313	6.5367	4.1412	4.6555	6.1425	5.8035	6.2495	6.0353	5.0944	1.5918	4.4041	6.0443	1.631	3.5304	3.4712	5.7709	4.503	1.5651	3.1989
pos_672	Glu Glu	metab_634	yes	down	-	-	259.092	1.14085	M+H, M+Na, M+H-H2O	C10H16N2O7	55	-	1.7765	1.2794	0.8256	3.147e-11	4.057e-10	1.8898	5.2906	3.603	2.9278	3.5155	4.3191	4.7791	4.6132	2.8807	4.7071	5.2345	3.9628	4.5057	4.5532	4.4442	5.0623	3.6141	4.523	4.2827	4.0785	3.4935	3.0198	4.8649	3.1692	4.3714	4.5607	3.6206	4.5163	3.5916	4.9006	2.581	4.5212
pos_778	Schidigerasaponin F1	metab_728	yes	up	-	266998-42-9	456.232	1.51282	M+H+Na, M+2Na, M+Na	C44H72O18	-	44	1.5971	1.4855	1.2194	0.01318	0.02018	3.4443	6.3675	5.8473	5.134	5.599	5.8272	6.0067	5.8458	6.0854	5.3628	5.2491	5.9565	6.251	6.2604	6.8478	5.9453	6.3095	5.8479	5.3388	5.2061	6.2554	6.3984	6.546	6.1453	5.8873	6.7252	5.9062	5.1454	5.9448	6.5798	4.9402	5.9886
pos_786	Glu Met	metab_734	yes	down	-	-	311.124	1.52683	M+H, M+CH3OH+H, M+Na	C10H18N2O5S	67.3	-	2.3998	1.8351	0.5952	1.493e-09	1.13e-08	2.0659	4.4902	0.9369	0.9597	1.6407	3.1114	3.8424	4.2295	0.9146	4.5677	5.4733	3.52	0.9258	3.4786	0.8964	4.3572	0.9021	0.9254	1.0036	0.98	0.8731	0.9413	4.1557	2.2219	1.0215	2.7684	2.8355	3.0597	2.5604	5.0199	0.8644	3.2701
pos_789	Faradiol laurate	metab_737	yes	down	-	270078-40-5	625.552	6.68868	M+H, M+2Na-H, M+Na	C42H72O3	43.3	-	2.3968	1.5479	0.748	2.749e-11	3.604e-10	3.2033	5.7969	4.3469	3.2172	4.3007	4.8956	5.9189	3.2477	3.1663	4.7331	6.5406	3.1712	3.179	3.1405	6.1902	5.3017	3.152	6.3627	5.1864	3.24	4.6696	3.1965	6.27	3.1468	5.8491	5.794	3.1583	4.7231	4.7009	6.3125	3.1087	3.1654
pos_866	PE(P-18:0/18:2(9Z,12Z))	metab_812	yes	down	-	205648-90-4	728.56	7.88478	M+H, M+Na, M+2Na-H	C41H78NO7P	-	59.7	1.9104	1.5813	0.8321	2.961e-10	2.795e-09	4.8886	6.7	5.3719	3.9705	4.7054	6.1478	6.0492	5.7701	4.875	6.5946	6.6668	5.6194	4.3382	1.9616	5.8385	5.4318	1.9729	5.8302	4.4491	5.9129	5.9646	2.017	5.7586	5.1918	6.3815	5.8571	4.9219	4.5966	5.8166	7.0835	6.3594	5.1982
pos_869	GPEtn(16:0/18:1)	metab_815	yes	down	-	65289-02-3;26662-94-2	718.539	7.68188	M+H, M+2Na-H, M+Na	C39H76NO8P	54.9	-	2.6276	2.223	0.7106	7.941e-15	3.21e-13	3.5288	5.9758	2.7503	2.5267	4.1659	4.9517	4.9703	4.5641	4.1566	5.3325	5.5327	3.5223	2.7621	2.6828	5.1663	2.5355	2.3448	4.8476	4.2282	2.4603	2.4542	1.4914	4.2822	4.0467	5.3292	4.8976	1.4545	2.7703	4.1622	5.9402	3.0433	3.69
pos_1194	Ne-Methyl-L-lysine	metab_1115	yes	down	-	-	199.084	0.481133	M+H, M+K	C7H16N2O2	34.6	-	1.9169	1.7764	0.6012	1.455e-07	6.155e-07	0.2868	5.1124	0.2812	0.2936	3.048	2.7221	3.0915	3.358	3.7436	3.4429	4.3121	0.6967	3.2911	3.4262	3.8745	3.6222	0.4957	0.275	0.3183	0.3049	0.2479	0.4291	4.7573	0.2604	2.4188	2.9879	0.2656	2.5332	4.4251	4.0075	0.2436	0.2689
pos_1482	L-Methionine	metab_1308	yes	down	C00073	63-68-3;59-51-8	150.058	0.60695	M+H, M+ACN+Na	C5H11NO2S	72.8	-	1.8284	1.4285	0.7931	1.63e-11	2.283e-10	3.4395	4.4828	3.6749	3.0914	3.6957	3.8603	3.6375	4.5556	1.0659	5.0024	5.4242	4.7465	4.2891	4.3348	2.8919	4.3405	3.5108	3.1584	3.2808	3.8139	3.4443	2.8333	4.4727	2.2478	3.0687	4.2007	3.6977	4.5058	3.9932	5.1849	3.9254	4.2029
pos_1546	Tyr Val	metab_1361	yes	down	-	-	281.15	2.47498	M+H, M+Na	C14H20N2O4	72.9	-	1.2929	2.2412	0.7782	2.567e-05	6.427e-05	3.1253	5.161	4.0962	3.7145	3.094	3.6248	4.9989	5.5434	0.0105	5.8437	6.1977	5.1933	0.0108	4.269	0.01	5.4864	0.0102	3.5368	4.0295	3.3122	0.0094	0.0113	5.1758	0.0101	3.1063	3.3398	0.0103	4.6589	3.6	5.9866	4.0048	4.7538
pos_1595	Ser Tyr	metab_1405	yes	down	-	-	269.113	2.57302	M+H, M+Na	C12H16N2O5	69.9	-	1.9683	1.754	0.6779	9.488e-09	5.632e-08	3.3297	5.0823	3.4256	3.1225	3.7329	3.0673	5.1498	4.9673	4.8448	5.0882	5.6259	3.9118	0.0158	3.2782	0.0146	4.59	1.0679	1.5288	3.4151	2.1362	1.0693	1.7244	3.4007	0.0147	1.0574	0.8151	2.9463	3.6911	1.6669	5.2224	2.1987	3.8675
pos_1640	Val Val	metab_1441	yes	down	-	-	217.155	2.622	M+H, M+Na	C10H20N2O3	71.5	-	1.7448	1.848	0.7831	1.838e-07	7.572e-07	2.6477	5.384	4.4281	4.3073	3.5632	4.0324	5.0112	5.5539	1.8155	5.9404	6.4637	5.1806	4.4238	4.8558	3.7823	5.6309	1.8015	3.2593	3.2024	3.6635	1.7687	1.8454	5.3584	1.7963	1.9338	4.0292	2.8219	4.8899	1.8013	6.0528	3.9378	4.9977
pos_1725	Tyr Cys Arg Trp	metab_1499	yes	down	-	-	627.274	2.762	M+H, M+Na	C29H38N8O6S	33.2	-	1.1682	1.4286	0.8228	0.000403	0.0008076	3.2704	4.015	3.4781	3.7132	3.6564	3.6457	5.5706	5.9239	3.1815	5.5744	6.3001	3.9003	1.193	1.157	5.342	5.9398	3.9443	3.869	1.2752	2.0581	1.1368	3.5193	6.0081	3.6699	2.6421	1.1904	3.5922	4.3721	3.9195	6.4285	1.1275	4.6479
pos_1838	5-Nonyltetrahydro-2-oxo-3-furancarboxylic acid	metab_1565	yes	down	-	-	295.129	2.90168	M+K, 2M+H	C14H24O4	-	30.7	1.7013	2.0446	0.7336	2.445e-07	9.757e-07	3.057	5.1252	3.4157	0.0053	3.9568	3.3873	4.7665	5.0708	2.2486	5.4082	6.0726	4.8748	0.0048	4.2993	0.0045	5.2159	0.0045	3.1751	3.6878	0.0055	2.9291	2.9886	5.0779	3.8424	0.0062	0.0048	3.5774	4.7981	3.4517	5.6658	3.895	4.6477
pos_1906	Gln Ile	metab_1610	yes	down	-	-	260.161	2.97168	M+H-H2O, M+H	C11H21N3O4	64	-	1.5162	1.6214	0.8315	1.782e-06	5.712e-06	2.574	5.7019	4.3265	3.0085	4.2971	4.3939	5.2898	5.2707	2.537	5.5389	5.9085	5.0232	2.5497	5.0072	4.3531	5.2087	3.0629	4.2576	3.6742	3.9216	3.192	2.5672	4.8695	2.5176	2.6566	4.6594	3.5168	4.9934	3.0291	5.6292	4.026	4.8605
pos_2103	Ile Gly Pro Pro	metab_1765	yes	down	-	-	383.229	3.26008	M+H, M+Na	C18H30N4O5	38.8	-	2.0061	1.7946	0.7274	3.157e-10	2.949e-09	1.6328	4.2799	2.3595	3.2192	2.3512	3.3081	1.5681	3.5521	1.5966	4.4178	5.5095	2.9824	4.1828	4.1431	4.182	5.2885	3.6685	2.6036	2.3127	3.1244	3.0862	1.6262	4.2148	3.4568	2.5976	4.6306	4.1782	5.1185	3.8091	4.0912	1.5406	4.6925
pos_2138	Gln Phe	metab_1792	yes	down	-	-	276.134	3.31475	M+H-H2O, M+H	C14H19N3O4	58.7	-	1.5263	1.6202	0.7986	1.595e-05	4.184e-05	0.0126	5.6598	4.9481	0.013	4.5666	5.6955	5.351	5.1034	3.9194	5.4037	5.596	4.7285	3.9882	5.1856	4.5598	5.0582	2.7718	5.5244	3.9026	4.7894	3.2554	3.1477	4.9314	0.0111	3.8275	4.4179	0.0114	4.4597	0.0112	5.5348	0.0102	4.9046
pos_2179	Lyciumoside VII	metab_1822	yes	up	-	212773-44-9	980.492	3.37793	M+H-2H2O, M+ACN+H	C44H74O21	-	34.9	2.6663	1.8392	1.5721	5.908e-09	3.724e-08	4.8493	1.9695	5.4172	5.9543	5.5044	5.9774	3.6593	5.8513	5.8934	1.9691	1.9975	4.7088	5.991	5.4868	4.5863	1.9734	5.9631	5.6413	5.6598	6.1998	5.2931	5.9408	4.1116	3.5953	6.1895	5.8497	5.0872	2.0656	1.9188	5.1212	4.9679	4.643
pos_2333	Ala Ile Leu Ser	metab_1940	yes	up	-	-	403.255	3.75797	M+H, M+Na	C18H34N4O6	44.6	-	1.4264	1.4862	1.2042	0.000118	0.0002625	4.5631	4.0418	5.697	4.8985	5.2772	6.5124	4.4607	5.6392	5.479	5.388	4.9348	5.0797	6.6676	5.5473	6.3233	4.1523	5.9702	6.3654	5.9249	6.4203	6.373	5.8814	5.8831	6.1133	6.7572	5.9652	4.8631	4.6051	5.4303	5.6658	1.196	6.084
pos_2487	20-Deoxynarasin	metab_2084	yes	up	-	70022-35-4	375.262	4.50387	M+2H, M+H	C43H72O10	-	91.1	1.8296	1.4814	1.9487	0.0007023	0.001351	3.3341	0.0072	3.9549	4.4246	3.9539	4.207	3.3815	3.9079	4.0736	3.4175	0.0077	0.0067	3.5049	6.1321	3.6273	0.0073	2.8631	3.8862	3.8317	3.4044	3.367	3.6927	0.0062	0.0063	4.7237	3.4892	0.0065	0.0063	0.0064	0.0072	0.0058	0.0066
pos_2495	Trp Leu	metab_2092	yes	down	-	-	318.181	4.46947	M+H, M+Na	C17H23N3O3	92.4	-	1.0999	2.166	0.8131	0.0003463	0.0007033	0.3471	5.199	4.3858	2.8151	2.7705	4.0722	5.0394	5.4955	0.3271	5.6043	5.8619	4.8928	4.4932	4.5026	4.7595	5.4981	2.8248	3.3576	0.3829	3.6482	3.2326	0.3434	5.0966	0.3169	0.3946	3.8429	0.3229	4.4422	2.814	5.83	0.2976	4.6908
pos_3068	Linoleoyl Ethanolamide	metab_2552	yes	down	C13828	68171-52-8	324.29	6.57018	M+H-H2O, M+H	C20H37NO2	34.1	-	2.6577	1.8772	0.6881	8.455e-14	2.462e-12	2.8991	5.2606	3.3162	2.913	2.8366	2.9509	4.9208	2.9435	2.8621	4.057	5.05	2.867	2.8748	2.8363	3.9132	2.9028	3.4312	2.8744	2.962	2.9357	2.8146	3.376	3.8066	4.0821	2.9818	2.872	2.8542	2.8375	2.8476	4.8379	2.8046	2.8612
pos_3159	2-Methoxyestradiol-3-methylether	metab_2621	yes	down	-	5976-67-0	317.209	6.80018	M+H, M+CH3OH+H	C20H28O3	53.6	-	3.0644	2.1095	0.5193	1.008e-13	2.829e-12	3.9349	5.6412	2.6478	1.8215	0	3.9174	4.4394	1.6126	2.2146	0.7263	3.7262	2.4557	0	0.4731	0.218	3.7812	0.8029	1.3323	2.1047	1.5691	0.3258	0.3031	3.7892	3.8896	1.3943	3.6285	1.1497	1.5729	0.0282	4.5148	1.7023	2.0038
pos_3399	PE(P-18:0/18:1)	metab_2817	yes	down	-	-	730.575	8.32582	M+H, M+Na	C41H80NO7P	51.3	-	1.8071	1.265	0.8004	7.138e-08	3.287e-07	2.1164	6.0747	5.0087	2.1302	2.0543	5.5038	5.6963	5.4396	2.0796	6.3327	6.4708	5.0661	2.0922	2.054	5.4957	5.1635	2.0654	4.669	2.1789	5.4293	5.5525	2.1096	5.1214	4.1087	5.7999	5.4017	2.0717	4.1614	5.1867	6.8234	5.9936	4.622
pos_4082	Ser Gln	metab_3393	yes	down	-	-	234.109	0.7823	M+H, M+ACN+Na	C8H15N3O5	83	-	1.5127	1.364	0.7838	8.678e-07	3.011e-06	0.9928	5.3622	3.7998	3.2785	4.0291	3.3812	4.6288	4.524	0.9597	5.0022	5.3292	4.135	4.0194	4.181	4.6722	5.2532	0.947	4.1909	1.0497	1.0259	4.5364	0.9867	5.2661	0.9423	1.0679	3.4223	3.1901	4.5221	3.0961	5.2153	0.9087	4.8033
pos_4126	Formimino-L-glutamic acid	metab_3424	yes	down	C00439	816-90-0	175.071	0.8383	M+H, M+ACN+H	C6H10N2O4	47.4	-	2.0855	1.4112	0.7749	1.749e-13	4.581e-12	3.2466	4.3895	3.8728	1.0442	4.0116	2.9027	4.3671	4.5234	3.697	4.0531	3.8865	3.6943	3.248	3.6715	3.9509	3.7111	3.1727	3.7009	4.6795	3.7034	3.3465	3.3977	4.8802	3.5755	3.7255	3.5702	1.1529	3.3274	1.5661	5.1588	2.7518	4.3549
pos_4307	Tyr Asp Asn	metab_3559	yes	up	-	-	411.151	0.943483	M+H, M+Na	C17H22N4O8	57.5	-	1.9427	1.431	1.2698	1.272e-08	7.29e-08	5.5851	4.8082	5.5291	5.1244	5.2586	5.4994	4.2932	5.9027	5.0423	5.1587	3.913	5.4665	5.2633	5.5444	4.9625	4.1405	5.6016	5.0782	5.7133	5.506	5.0898	5.2677	4.3946	4.8951	5.6397	5.3297	5.6954	5.1931	4.8897	4.8397	5.3268	4.294
pos_4391	Pseudouridine	metab_3626	yes	down	C02067	1445-07-4	262.103	1.04218	M+NH4, M+ACN+Na	C9H12N2O6	-	58.9	2.0954	1.6818	0.6165	3.884e-09	2.593e-08	0.0553	4.1525	0.0539	1.682	1.1738	0.0618	3.4105	3.6315	0.051	3.6343	4.7486	3.2863	3.6842	3.2243	0.7986	4.3817	2.7943	3.306	0.0633	2.9959	0.046	1.7181	4.3403	1.4457	0.0661	3.8464	0.0502	2.9161	1.5864	4.59	0.045	2.8573
pos_4485	Asp Val	metab_3700	yes	down	-	-	233.113	1.18987	M+H, M+Na	C9H16N2O5	63.6	-	1.6298	1.5745	0.8082	7.949e-09	4.817e-08	2.1371	5.6091	4.2198	3.6444	3.1488	4.6674	4.5558	5.0769	2.1003	5.1768	5.4181	4.4768	4.4706	4.6175	4.1509	4.8494	2.779	3.6144	2.7235	3.9174	3.0007	2.1304	4.6921	2.081	3.4003	4.4271	2.0925	4.6126	3.3795	5.3759	3.357	4.5083
pos_4645	Licoricesaponin D3	metab_3836	yes	up	-	118536-87-1	507.255	1.51982	M+2H, M+H	C50H76O21	-	73.8	2.0874	1.8206	1.377	0.001171	0.00216	4.8522	5.9785	6.3941	5.4724	6.1445	6.0538	5.1202	5.5217	6.4868	5.5298	5.0942	6.3051	6.7467	6.2809	6.5749	5.9246	6.2216	6.2502	4.7138	5.9067	6.6883	6.1505	6.4428	6.2678	5.5899	6.5275	5.8557	5.7312	6.261	6.0905	5.1035	6.2463
pos_4680	Phe Ser	metab_3864	yes	down	-	-	253.118	1.80032	M+H, M+Na	C12H16N2O4	54	-	1.5209	1.7861	0.8042	2.533e-07	1.006e-06	1.937	4.9978	3.7654	1.9508	2.2498	3.2146	4.6865	4.909	2.3119	5.1985	5.5538	4.2862	3.9016	3.8096	4.2621	5.0124	1.969	3.2377	3.8145	3.4828	3.0727	2.4109	4.9225	2.7432	2.6895	1.9102	1.8925	3.9598	3.019	5.3364	1.8435	4.3746
pos_4765	Ribosylimidazoleacetic acid	metab_3930	yes	down	-	-	259.093	2.25738	M+H, M+Na	C10H14N2O6	60.8	-	2.107	1.8214	0.6689	1.433e-09	1.088e-08	2.1578	4.0633	1.0553	2.1698	2.644	1.1136	3.8569	2.836	2.9002	3.7793	4.9859	1.0367	3.8716	2.353	3.4571	4.2371	1.0194	3.4558	2.5785	1.0997	0.9893	1.0598	4.5517	1.0146	2.887	2.9294	2.4091	3.951	1.629	4.466	2.8189	3.4086
pos_5061	His His Gly	metab_4174	yes	up	-	-	350.157	0.43365	M+H	C14H19N7O4	72	-	1.7771	1.4244	1.589	0.000369	0.0007456	3.586	4.6832	4.0454	3.4974	4.7036	3.5116	3.2359	4.9216	3.6881	4.2103	0.0203	3.8229	4.3086	4.4796	3.909	3.9345	4.3333	4.3524	4.4748	2.8552	3.1782	4.5986	3.7018	0.0168	0.0229	4.6004	5.0295	4.4546	4.1538	3.7811	3.7307	0.0175
pos_5199	Glutaminylserine	metab_4262	yes	down	-	5875-40-1	198.085	0.536933	M+H-2H2O	C8H15N3O5	-	59.7	2.0754	1.6228	0.7256	9.27e-13	1.921e-11	3.8367	5.3476	4.0527	4.0742	3.3127	3.8847	4.858	4.8853	3.4988	4.6195	4.7671	3.7314	3.6409	3.8512	3.8306	4.8821	3.5413	3.0126	1.0389	1.0151	0.907	3.5766	5.2581	0.9317	4.526	3.4714	3.1798	4.3506	3.2379	5.1691	3.8735	4.4123
pos_5212	Acetyl-DL-Valine	metab_4269	yes	down	-	-	160.097	0.550933	M+H	C7H13NO3	63	-	1.6002	2.7115	0.7095	2.119e-05	5.397e-05	4.3972	0.4727	2.8361	4.6941	0.4323	6.4389	5.3167	0.5028	3.1336	4.5742	4.5441	0.4518	0.4569	4.4265	4.702	5.3995	4.0306	2.8399	0.5156	0.4975	4.0153	0.7189	0.4294	0.4362	0.5295	3.0984	3.7253	4.4734	0.4393	3.4665	3.6051	0.4481
pos_5644	Ser Glu	metab_4496	yes	down	-	-	235.093	0.8313	M+H	C8H14N2O6	68.4	-	1.8955	1.4203	0.7824	1.023e-10	1.121e-09	2.8261	4.6562	3.0091	2.84	2.7636	3.1568	4.1153	4.1115	2.7891	4.0412	4.8786	3.8335	3.3864	3.8713	3.5069	4.309	2.7748	4.1095	3.2889	2.8627	2.7416	2.901	4.6586	2.7696	2.9088	3.231	2.7812	4.0505	2.7746	4.9899	2.9165	4.1184
pos_5867	Arginyl-Aspartic acid	metab_4594	yes	down	-	15706-88-4	254.125	0.971483	M+H-2H2O	C10H19N5O5	-	43.2	1.395	2.0396	0.7011	1.027e-05	2.806e-05	0.2635	4.1369	0.2582	3.4147	0.2362	2.8748	3.9788	4.1831	0.247	3.9794	4.1336	3.486	0.2526	0.236	3.7101	3.8866	0.2409	0.2524	0.2933	0.2806	0.227	2.8214	3.5593	0.2387	0.3031	0.2514	0.2436	0.8193	0.2408	4.4305	2.7686	3.3619
pos_6019	Val Arg	metab_4676	yes	down	-	-	274.187	1.16887	M+H	C11H23N5O3	46	-	1.0828	2.1581	0.797	0.000393	0.0007897	0.0431	4.7905	4.1745	2.9154	2.8351	3.8692	4.702	4.8557	3.8565	5.4964	5.5991	4.2971	3.9084	4.2992	3.9612	5.0254	0.0385	2.9706	0.0495	3.3452	3.2692	0.0425	4.4863	0.0381	2.8778	0.9626	0.0391	3.6971	0.0385	5.4912	0.035	4.0225
pos_6121	Neuromedin N (1-4)	metab_4743	yes	down	-	-	264.145	1.45677	M+H+Na	C26H40N4O6	-	57.1	1.8971	1.3977	0.6944	1.753e-06	5.628e-06	0.4658	4.513	0.4581	0.475	0.4256	3.7283	3.5682	4.7732	3.6523	4.4323	4.2632	2.6434	3.8411	3.7508	5.251	4.6	2.5074	3.0033	0.5082	3.3604	0.412	0.4613	3.9758	0.4294	0.522	3.8237	3.017	0.4262	3.6315	4.6171	0.4058	3.0808
pos_6147	Leu Thr	metab_4759	yes	down	-	-	233.15	1.51282	M+H	C10H20N2O4	40.4	-	1.7126	1.9056	0.7662	1.782e-06	5.712e-06	1.9403	5.1774	3.6298	1.954	3.2962	2.6844	4.7609	5.2357	1.9037	5.537	6.1564	4.7998	4.2319	4.2643	4.0054	5.4189	1.9365	4.0737	2.0025	2.6416	1.8567	1.9336	5.2751	1.8844	2.0222	3.2407	1.8958	4.6247	2.8684	5.8508	2.572	4.9571
pos_6311	Thiodiglycol	metab_4868	yes	up	-	111-48-8	105.037	1.93938	M+H-H2O	C4H10O2S	-	45.2	1.1938	0.9212	1.2063	3.387e-05	8.306e-05	2.9536	1.9144	3.8659	3.5463	4.4415	3.7374	3.9785	3.8589	4.0295	3.8169	3.7228	4.5796	3.8834	2.7998	2.0162	3.8307	4.5989	4.837	3.2464	4.2705	4.113	4.4571	3.5303	5.0112	1.9965	3.599	2.0953	3.7813	3.6879	1.9126	4.4421	5.0319
pos_6386	Physagulin C	metab_4915	yes	down	-	136997-67-6	606.263	2.22955	M+ACN+Na	C30H38O9	-	66.3	2.346	1.8277	0.662	4.078e-10	3.696e-09	0.1793	6.2346	0.1753	0.184	3.5063	3.1776	5.5553	5.8284	0.1671	4.7286	6.3727	3.606	3.7638	4.5661	5.6993	6.1566	3.8185	4.1491	1.4601	0.1935	4.8204	3.561	5.7798	4.4765	0.209	4.0963	3.5886	5.3479	3.7888	5.8465	0.1495	5.6042
pos_6387	Lablaboside C	metab_4916	yes	up	-	209802-42-6	429.875	2.23657	M+2H+Na	C60H96O28	-	43.7	1.677	1.5546	1.2052	8.425e-08	3.815e-07	5.8258	4.2387	5.9291	5.2881	4.3412	5.6796	4.31	6.4013	5.677	5.822	4.9314	5.2029	4.8521	4.887	5.2669	3.8593	5.1696	4.3949	6.1235	5.9651	4.5064	5.1228	4.4266	4.2252	5.6803	3.2728	3.9265	3.0099	4.3643	5.7677	3.846	4.1045
pos_6552	Ganglioside GT2 (d18:1/22:1(13Z))	metab_5014	yes	up	-	-	681.352	2.36998	M+2H+Na	C94H162N4O42	-	46.3	2.2508	1.6577	1.4443	6.879e-08	3.184e-07	4.1748	2.5332	3.5868	5.003	6.2508	6.0259	2.231	5.4639	6.8824	3.761	3.5051	6.3891	6.8603	6.0866	5.2611	4.0211	3.9259	6.4062	4.8113	6.1021	6.2403	6.476	5.9429	1.1917	4.4657	6.7479	5.6743	4.5012	5.9042	5.8852	5.5314	5.8732
pos_6623	Glu Leu	metab_5054	yes	down	-	-	261.145	2.419	M+H	C11H20N2O5	77.1	-	1.97	1.7201	0.7807	4.208e-09	2.783e-08	2.6886	5.6581	4.8041	4.2632	3.2563	4.4486	5.2931	5.5608	2.4463	5.8117	6.5401	5.2427	4.6821	4.9775	4.3121	5.7488	2.4321	3.8998	2.6738	3.7172	2.3989	2.4765	5.5191	2.4269	2.5658	4.4518	4.7405	5.1382	3.4078	6.1888	4.5366	5.1776
pos_7023	Asn Phe	metab_5224	yes	down	-	-	280.13	2.68503	M+H	C13H17N3O4	79.4	-	1.7808	1.6062	0.6978	1.216e-06	4.066e-06	0.1224	4.4483	2.5633	0.1259	2.5231	3.1859	4.1251	4.6826	0.1136	5.2765	5.5449	3.8097	0.1165	3.7919	3.2444	4.6994	3.6027	2.2492	1.7779	2.7915	2.1561	0.1207	3.6293	3.2572	3.0917	3.0481	0.1118	2.716	3.6199	5.2718	0.101	3.2578
pos_7068	Goshonoside F6	metab_5242	yes	down	-	138614-60-5	655.305	2.70602	M+K	C31H52O12	-	62.7	1.3746	1.312	0.7799	2e-06	6.36e-06	1.3589	4.3315	3.6981	3.456	3.6801	4.0055	4.5511	3.9633	1.3235	1.3582	5.4255	1.3281	1.3356	3.9534	4.9873	5.8956	1.3099	1.928	4.268	1.394	4.3301	1.3524	4.501	1.3049	3.7879	4.6318	1.3159	1.3001	1.3097	4.3743	3.0734	1.3227
pos_7236	Soyasaponin A2	metab_5311	yes	up	-	78693-93-3	565.274	2.776	M+H+Na	C53H86O24	-	58.9	1.8888	1.5569	1.2728	6.493e-10	5.522e-09	5.5047	4.2042	5.8718	5.041	5.571	5.707	5.2777	5.8288	5.8069	5.8286	4.8334	6.0498	5.7456	6.0403	5.7076	5.1782	5.9496	5.9907	4.678	5.9667	5.8363	5.5601	5.1747	6.1237	5.7169	5.9244	5.9018	5.8206	5.939	5.6036	5.6685	5.9469
pos_7877	Desglucocheirotoxol	metab_5558	yes	down	-	29336-13-8	575.283	3.05572	M+Na	C29H44O10	-	80.1	1.9	1.3543	0.8148	1.451e-10	1.524e-09	1.1601	5.3705	4.242	5.2839	3.3978	4.9057	5.2936	5.4327	2.5756	5.5264	6.5871	4.6699	4.7385	3.5173	5.2773	5.7578	3.9636	5.2326	4.5685	3.7259	4.5651	4.3114	5.9341	4.8407	3.9097	4.3793	4.4085	5.7912	4.9278	6.0296	1.0726	5.2651
pos_8063	Pro Ser Tyr	metab_5632	yes	down	-	-	366.167	3.14038	M+H	C17H23N3O6	48.2	-	1.9077	1.4286	0.753	1.99e-09	1.433e-08	3.7477	3.7333	2.922	3.4546	2.0997	2.78	5.0722	5.0367	3.0567	5.0732	5.1846	4.6604	3.7998	2.2755	3.904	4.525	2.3343	2.4814	2.7759	2.1982	2.5339	2.1551	4.5517	2.1057	3.5424	2.1349	2.1171	3.8356	2.1106	5.3606	4.0086	4.097
pos_8215	PI(16:0/16:2(9Z,12Z))	metab_5714	yes	down	-	-	426.235	3.21108	M+2Na	C41H75O13P	-	57.6	2.0627	1.6563	0.71	3.075e-08	1.568e-07	0.7107	5.8352	4.3578	0.722	3.8959	0.7529	5.3971	3.9283	0.6811	5.4282	5.836	3.5519	3.1835	3.4119	5.4243	5.5698	0.6699	4.4195	0.7621	3.7286	3.6097	0.7053	5.1273	0.6658	0.7786	3.1856	3.8894	4.3156	3.901	5.032	0.6361	5.2684
pos_8246	Steviobioside	metab_5728	yes	up	-	41093-60-1	687.299	3.22507	M+2Na-H	C32H50O13	-	35.4	2.369	1.748	1.6152	3.134e-08	1.595e-07	6.029	3.951	5.6515	5.1244	4.9832	5.751	0.9016	5.6337	5.6973	0.9596	0.9853	4.9701	5.1234	4.847	5.3781	0.9635	5.8687	5.792	6.2097	5.884	5.3829	6.3695	3.636	5.685	5.5418	3.241	4.9455	0.9057	5.7406	4.1501	0.877	5.5694
pos_8614	Ile Tyr Lys	metab_5872	yes	down	-	-	423.26	3.42657	M+H	C21H34N4O5	48.5	-	1.7388	1.5443	0.7824	6.275e-07	2.251e-06	2.2818	5.5517	3.1533	2.2956	2.9671	2.3333	5.3925	5.6201	2.2449	5.9946	6.4523	4.7474	5.3633	5.0874	5.234	5.7337	2.2307	3.5665	2.3444	2.9948	2.3286	2.275	5.0769	2.2255	2.9681	5.5881	3.4339	5.5131	4.0477	6.2297	3.1334	4.8006
pos_8732	Isoleucyl-Glycine	metab_5910	yes	down	-	-	440.25	3.5029	2M+ACN+Na	C8H16N2O3	-	55.3	2.5182	1.8736	0.564	1.189e-09	9.309e-09	0.1777	4.5774	0.1738	0.1825	3.6657	0.1958	3.8988	3.8734	0.1656	4.2172	5.6766	0.1672	4.8577	4.9115	4.211	5.5316	4.2491	3.3335	0.1999	3.4369	0.1511	0.1755	4.8213	0.1595	0.2073	5.2955	3.8282	5.4983	3.3535	5.0958	0.1482	5.2162
pos_9271	PGP(i-12:0/i-16:0)	metab_6205	yes	up	C03892	-	385.203	4.01807	M+H+Na	C34H68O13P2	-	33.5	2.154	1.8282	1.7138	2.643e-05	6.606e-05	3.9889	5.3571	4.8064	3.579	5.1846	4.8905	5.2103	4.2327	4.0248	3.9629	3.7665	2.8785	4.828	5.6606	5.2589	0.0002	5.8517	4.6126	4.864	4.5063	4.2389	4.908	2.9453	4.9973	4.6208	4.7679	4.4769	0.0002	5.2941	0.0002	3.0521	5.1796
pos_9273	Gln Tyr Thr Phe	metab_6207	yes	up	-	-	558.256	4.01807	M+H	C27H35N5O8	51.5	-	1.5075	2.2808	1.4084	0.001315	0.002406	5.9349	0.9484	5.2749	4.1905	4.9682	4.7525	0.8902	3.1271	5.3935	3.5961	0.9736	3.5563	4.3673	0.8932	4.8167	0.9518	4.948	5.8039	5.8379	4.8766	4.4981	5.3528	0.8894	5.3749	5.0133	0.9246	4.6567	0.8943	5.4935	3.2827	0.8656	4.8506
pos_9703	Thr Tyr Phe	metab_6528	yes	up	-	-	430.198	4.77248	M+H	C22H27N3O6	56.7	-	2.1558	1.5817	1.4215	8.707e-10	7.099e-09	4.6808	3.465	4.8199	4.3814	5.0018	4.3849	4.6429	5.0331	4.9624	4.05	3.586	4.3179	4.6961	4.3239	5.3047	3.904	5.2163	5.4843	5.3713	4.7986	4.8695	5.0557	3.8956	5.0818	5.1382	4.1141	4.9862	2.781	5.2362	0.5889	3.4198	2.7573
pos_9729	Ile Glu Leu	metab_6549	yes	down	-	-	374.229	4.8342	M+H	C17H31N3O6	67	-	1.5349	1.9279	0.7753	2.315e-05	5.845e-05	2.9609	5.0353	3.3861	1.1389	1.0684	3.532	4.9114	5.5209	1.0918	5.9282	6.0924	4.2249	3.5138	3.7065	3.8211	5.6545	3.0925	2.737	1.1845	3.5972	2.8235	1.1197	4.3266	2.7437	1.2031	2.7913	3.2214	3.2233	4.2001	6.0058	1.0392	3.2838
pos_10040	Ser Leu Phe Leu	metab_6796	yes	up	-	-	479.287	5.4655	M+H	C24H38N4O6	43.1	-	1.1692	1.0452	1.2184	0.001598	0.002885	1.7648	4.2192	3.6894	1.7785	1.7034	4.7715	3.8994	4.21	4.299	4.2966	1.7924	2.9671	5.5346	3.7469	5.7777	3.8584	4.7803	5.0687	3.112	4.8864	5.4241	3.0159	4.1772	4.2569	4.2033	4.3939	1.7206	2.83	2.444	3.1602	1.6719	4.2084
pos_11347	D-erythro-Sphingosine C-20	metab_7568	yes	down	-	-	328.321	6.75835	M+H	C20H41NO2	62.1	-	2.1451	1.5777	0.803	2.271e-16	1.666e-14	3.6547	5.1287	3.8823	4.0293	3.9449	3.7065	4.3337	4.2082	4.3795	3.654	4.4385	3.6225	3.6303	3.5918	4.2133	3.931	3.6033	3.6299	3.7176	3.6913	3.57	3.6479	4.6401	3.5981	3.7563	4.1124	3.6097	3.593	3.6031	5.0803	3.56	3.6167
pos_11888	GPEtn(14:0/22:2)	metab_7870	yes	down	C00350	-	744.557	7.69583	M+H	C41H78NO8P	94.4	-	2.4774	2.6996	0.7472	5.47e-16	3.311e-14	3.3295	6.0569	4.3769	4.0409	4.3	5.0048	4.7817	4.6666	3.5253	5.6501	5.6153	4.4686	2.4567	2.4183	4.86	4.1051	3.3162	4.7921	2.5437	4.0411	4.2845	2.4742	3.9885	4.223	5.6605	4.9242	4.3672	3.6103	4.3856	6.0928	4.1405	2.4432
pos_14030	PE(P-16:0/2:0)	metab_9326	yes	down	-	-	502.292	6.95387	M+Na	C23H46NO7P	50.5	-	1.2492	1.107	0.8254	2.91e-06	8.916e-06	0.0043	5.6757	4.4213	4.279	0.0037	5.4235	4.9811	4.8563	3.8889	6.1235	6.0763	0.004	3.7194	4.3287	5.0211	4.7731	0.0038	4.2338	4.3172	4.7104	4.4051	3.9729	5.3028	4.0774	4.7953	4.0647	0.0039	4.45	4.3229	6.395	4.5656	4.0301
pos_15863	Chrysophanol	metab_10403	yes	down	C10315	481-74-3	255.065	5.74738	M+H	C15H10O4	62.7	-	2.0448	1.9652	0.6349	3.932e-07	1.482e-06	4.8067	4.2348	2.3298	2.4322	0.3098	0.3719	5.4002	0.3676	5.4508	4.0984	4.8559	3.547	3.5066	2.5501	0.3122	4.0215	3.5302	0.3295	0.3783	4.1811	4.8538	3.4985	0.3074	3.0489	0.39	2.049	2.1782	0.3103	3.9009	4.6434	0.2937	2.6146
pos_16416	28-Glucosylarjunolate 3-[rhamnosyl-(1->3)-glucuronide]	metab_10822	yes	up	-	214840-33-2	498.241	4.99643	M+H+Na	C48H76O20	-	43.2	1.7567	1.2547	1.2692	1.2e-08	6.924e-08	5.9892	4.0517	5.0401	5.6245	3.8902	4.4384	3.5179	5.7183	5.2972	3.4499	3.9186	5.201	4.8618	4.3909	5.1287	3.1856	5.0131	5.2704	5.4494	5.3581	5.4765	4.8172	3.2699	4.957	5.7203	3.2199	4.6859	2.362	5.3187	4.2853	3.0048	5.3832
pos_16419	4R-Hydroxy solifenacin	metab_10824	yes	up	-	-	795.347	4.9904	2M+K	C23H26N2O3	-	35.2	1.4701	1.6332	1.3655	6.899e-05	0.0001593	3.6582	0.9091	4.3818	4.0651	4.1819	3.7873	3.1896	3.4525	4.6121	0.9087	2.3364	2.0912	5.2901	3.8821	5.4064	3.3793	5.1334	5.4995	4.2727	5.2182	5.6691	4.8955	5.0812	5.3232	5.67	5.4823	4.6984	4.9287	5.0823	0.9075	4.7118	4.5835
pos_16743	Casuarine 6-alpha-D-glucoside	metab_11083	yes	up	-	186795-20-0	776.326	4.51807	2M+ACN+H	C14H25NO10	-	51.6	1.4792	1.265	1.3222	0.0002121	0.000449	3.0244	5.1873	4.4407	3.9948	4.5254	4.3423	4.7073	4.2846	4.0002	5.3366	2.9439	3.1029	4.5773	4.1439	5.8972	3.9976	3.4447	5.1384	3.8096	2.9416	5.2955	3.4834	4.0339	3.939	4.5651	3.9011	3.0393	0.514	5.9994	4.7635	3.3164	5.1337
pos_16852	Desglucocheirotoxin	metab_11165	yes	down	-	5822-57-1	573.266	4.37235	M+Na	C29H42O10	-	59.1	1.7647	1.3143	0.7572	1.154e-08	6.685e-08	0.051	5.088	3.8057	0.0526	0.0445	3.4848	3.6108	5.5528	3.6684	4.7283	5.6703	3.5555	4.5037	3.524	5.1789	4.4029	3.3917	4.1282	1.7834	3.0179	3.8394	0.0502	4.2301	3.4754	3.5206	3.4194	3.9682	4.1576	4.6874	5.7715	0.0415	4.6041
pos_16879	Calendasaponin B	metab_11184	yes	up	-	358732-32-8	498.241	4.3292	M+H+Na	C48H76O20	-	59.4	1.8459	1.2448	1.2755	4.559e-09	2.984e-08	6.1478	2.8512	5.3014	5.8078	4.0782	4.8337	3.6484	5.9432	5.6165	4.4856	4.7398	5.4341	5.2153	4.8845	5.3902	4.2151	5.3745	5.5948	5.6273	5.6146	5.7299	5.1589	3.3883	5.2517	5.9394	4.67	4.9038	5.0659	5.5455	4.346	3.56	5.6804
pos_16901	Asterlingulatoside D	metab_11202	yes	up	-	168324-02-5	600.3	4.30225	M+H+Na	C57H92O25	-	42.8	1.0446	1.0804	1.2188	0.0003552	0.0007193	0.003	4.2128	4.7525	0.0031	4.224	3.5569	4.0962	4.1911	5.5031	5.7623	3.7271	4.9199	5.7499	5.5507	6.0217	5.1207	5.4908	5.5552	1.3206	3.5007	5.4283	4.0907	4.0846	5.3814	3.696	4.9138	4.5809	3.5255	5.6265	4.5802	0.0024	5.7879
pos_17103	Phenylalanyl-Threonine	metab_11358	yes	down	-	51352-44-4	231.113	4.04913	M+H-2H2O	C13H18N2O4	-	35.7	1.645	1.262	0.8003	4.44e-10	3.987e-09	2.6704	3.7791	2.9377	2.5956	2.3056	3.3816	4.4454	4.213	2.331	3.6209	4.3421	3.1613	3.957	3.5965	3.456	3.0398	2.3168	3.4639	2.4306	2.4044	2.4338	2.3611	3.8371	2.3116	2.4504	3.5033	2.3231	3.5487	2.5735	4.5188	3.1127	3.1284
pos_17180	Tyr Thr Phe	metab_11417	yes	up	-	-	430.198	3.99177	M+H	C22H27N3O6	65.4	-	2.3206	1.5599	1.442	1.549e-10	1.608e-09	4.9931	3.5332	5.0566	4.373	5.2065	4.7731	4.7751	5.2032	5.1791	4.2105	3.2981	4.5318	4.9496	4.5328	5.4087	4.4713	5.3429	5.6157	5.5537	5.1109	5.1437	5.2686	3.3934	5.1944	5.3533	4.4726	5.1137	3.7912	5.3565	1.1325	3.8307	3.0799
pos_17838	Aspartylglycosamine	metab_11752	yes	up	C04540	2776-93-4	712.294	3.48898	2M+ACN+H	C12H21N3O8	-	47.9	1.5583	1.9773	1.4185	0.0009935	0.001855	3.0471	5.1193	5.4649	2.2852	0.6484	4.5377	3.8998	6.0014	3.4604	5.9716	5.6383	5.2465	5.2418	0.6482	5.7084	4.8137	1.6348	0.678	3.7879	4.0374	4.2096	0.6923	5.3381	1.6857	4.3959	1.5996	0.6621	0.6491	5.2508	6.083	0.6237	5.5764
pos_18817	Tuberoside K	metab_12201	yes	down	-	366464-43-9	463.241	3.09068	M+H+Na	C45H74O18	-	42.6	1.6722	1.2698	0.8014	8.771e-09	5.244e-08	4.5378	3.862	3.9352	1.7748	3.9527	4.3495	5.0814	1.8048	3.8731	4.9578	5.7362	3.223	3.9776	4.4505	4.3878	5.2818	5.1568	4.2536	3.8346	4.6179	4.7515	3.8083	5.0428	3.9838	3.3691	3.404	1.7169	4.4967	4.6861	4.9721	1.6682	3.6431
pos_18969	Aerobactin	metab_12261	yes	down	C05554	26198-65-2	597.265	3.0417	M+CH3OH+H	C22H36N4O13	-	35.5	1.8733	1.3571	0.8164	1.91e-09	1.385e-08	2.6979	5.3336	4.3571	4.9935	4.0472	4.5472	4.8135	5.2897	4.2738	5.2597	6.3968	4.0901	4.1402	4.675	5.2115	5.5705	4.6013	4.9984	4.0399	3.6777	3.7529	4.2384	5.8403	2.7354	4.0932	4.3465	3.8338	5.0931	3.6831	5.7533	1.6276	4.923
pos_18980	Mocimycin	metab_12263	yes	up	-	50935-71-2	838.441	3.0347	M+ACN+H	C43H60N2O12	-	42.3	1.4186	1.1496	1.218	0.005531	0.00909	4.7208	4.3772	4.3344	5.4971	4.6479	5.6651	3.8658	5.619	4.8657	2.2738	2.3024	3.7795	5.1993	4.7138	5.7026	5.6393	2.2234	4.7434	5.0932	5.8654	5.6979	4.3271	5.8845	3.7216	6.7122	4.916	4.1368	4.1324	4.1657	4.7466	3.9518	4.389
pos_19064	{[(1R,16Z,24E,26E,28Z)-1,18-dihydroxy-12-[1-(4-hydroxy-3-methoxycyclohexyl)propan-2-yl]-19,30-dimethoxy-15,17,23,29,35-pentamethyl-2,3,10,14,20-pentaoxo-11,36-dioxa-4-azatricyclo[30.3.1.0?,?]hexatriaconta-16,24,26,28-tetraen-21-yl]methoxy}sulfonic acid	metab_12290	yes	up	-	-	505.762	3.0067	M+2H	C51H79NO17S	-	86.4	1.5716	1.1541	1.2076	5.858e-07	2.117e-06	3.6387	4.8015	6.5496	5.1141	5.1832	5.0615	5.5159	6.2992	5.7299	6.433	4.533	6.0879	5.3058	6.1562	5.211	4.4567	5.9991	5.2343	3.8695	5.7833	5.1673	4.7121	4.8943	6.088	3.628	5.562	5.4185	5.0099	6.3245	5.9111	4.2346	5.7556
pos_19504	Thymine	metab_12443	yes	down	C00178	65-71-4	127.05	2.86685	M+H	C5H6N2O2	94.5	-	1.9632	1.4418	0.7563	9.867e-10	7.913e-09	3.6983	4.9049	3.343	3.9754	3.8113	2.5901	4.7369	4.4355	2.5015	5.1102	5.8885	2.5063	2.5142	2.4758	4.6666	5.0161	2.4872	2.5137	2.6012	2.575	3.3019	2.5316	4.8942	2.482	2.621	3.246	2.4935	4.3522	2.487	5.4843	2.5136	3.6228
pos_20586	Thymidine	metab_12909	yes	down	C00214	50-89-5	284.124	2.41198	M+ACN+H	C10H14N2O5	-	73.2	2.2907	1.6665	0.6434	6.435e-11	7.552e-10	3.0415	4.2267	2.3291	2.9854	2.3302	1.9323	2.335	4.4423	0.3556	3.5914	4.9464	2.3801	3.6152	1.9164	3.8112	5.6286	0.0514	2.5482	2.5673	2.4102	0.0478	2.3331	5.5681	0.0508	1.7524	0.0542	2.2784	3.2049	1.8698	5.1534	2.5988	2.0033
pos_20976	Gly Lys Asp Asp	metab_13135	yes	down	-	-	434.189	1.90868	M+H	C16H27N5O9	31.7	-	1.8339	1.5685	0.7737	5.039e-11	6.079e-10	0.003	5.6675	3.4519	4.3531	4.4245	4.8089	5.4644	5.3781	4.3842	5.0261	5.4942	4.5387	4.2806	4.7181	5.2025	4.9294	3.3421	4.3803	3.694	3.6707	2.9199	3.3344	5.3335	0.0027	3.8313	4.1989	3.8559	0.0026	4.4303	5.6129	0.0024	4.5979
pos_21137	Arg Gly Tyr	metab_13251	yes	up	-	-	395.204	1.52683	M+H	C17H26N6O5	61.3	-	2.3214	1.6904	1.5194	1.029e-09	8.224e-09	4.15	3.5947	5.2699	4.5102	4.6407	5.4861	4.2343	5.446	5.4392	4.8447	1.4297	4.3755	4.8536	5.2617	5.4162	4.1095	5.0808	5.6304	5.6746	5.1418	4.9795	5.0766	1.3383	4.9158	5.8839	4.8836	5.0135	1.3436	4.7469	2.8142	1.3121	1.6448
pos_21419	Hydroxyprolyl-Hydroxyproline	metab_13434	yes	down	-	21768-17-2	245.113	1.16185	M+H	C10H16N2O5	-	46.2	2.3636	1.8923	0.5519	4.214e-11	5.219e-10	0.0109	4.4268	2.9678	0.0113	0.0095	3.3321	4.3404	4.1055	0.0101	4.2015	4.7394	3.09	3.7507	3.7177	3.9833	4.6379	0.0097	0.0103	2.9632	0.0119	0.009	0.0108	4.1435	2.6825	0.0132	3.5432	0.0099	0.0095	2.6643	4.4308	0.0088	2.7998
pos_21543	Asp Ser His Ala	metab_13505	yes	up	-	-	429.173	1.06317	M+H	C16H24N6O8	35.8	-	2.2467	1.7105	1.7214	3.187e-07	1.231e-06	4.7885	0.7139	4.6478	4.2917	4.0331	3.423	0.6613	5.1292	4.8334	4.7514	0.7369	5.1525	4.512	5.0768	3.2142	0.9764	5.1533	4.2106	5.1658	4.3418	0.6471	4.19	0.6606	4.3062	3.9586	5.2651	4.7444	3.6836	4.6241	4.1391	5.0578	4.7678
pos_21815	Hydroxyprolyl-Glutamate	metab_13668	yes	down	-	-	225.085	0.9295	M+H-2H2O	C10H16N2O6	-	31.6	1.285	1.0054	0.8307	1.278e-06	4.258e-06	1.9041	5.1234	1.8925	3.8511	3.8074	4.0688	4.1753	3.0865	3.5156	1.9035	3.5001	1.8723	1.8801	4.012	4.0381	3.0934	4.0566	3.8188	4.3922	2.8826	3.6595	3.9101	4.8503	1.8483	4.9822	4.4203	3.6276	3.9146	4.2554	3.6015	3.5918	1.8667
pos_21926	Melongoside P	metab_13717	yes	up	-	98508-45-3	534.284	0.873483	M+2H	C51H86O23	-	60.7	1.984	1.3138	1.37	6.753e-08	3.133e-07	1.2174	4.6134	5.833	5.2608	3.6281	4.6603	4.8879	3.7884	5.8755	3.5742	4.8923	5.0809	5.8673	4.8255	5.1549	4.6502	4.8686	5.7105	4.2618	4.7984	5.274	5.8718	5.1069	5.5084	5.4589	4.8332	4.0889	1.1597	4.9408	4.6351	1.1291	4.8731
pos_22062	Gln Gln	metab_13772	yes	down	-	-	275.135	0.8103	M+H	C10H18N4O5	81.3	-	1.6918	1.6096	0.7486	4.29e-07	1.601e-06	0.3748	5.2469	4.3042	0.3829	4.5714	3.577	4.994	3.4347	3.6193	3.2221	4.2846	4.3918	0.3609	4.6885	3.1941	4.6012	4.243	4.5182	3.885	0.3964	0.3279	3.32	4.7268	0.343	0.4246	4.6255	4.4154	4.9389	4.3661	4.6156	4.2708	4.8203
pos_22598	Arg Lys	metab_14080	yes	up	-	-	303.214	0.62795	M+H	C12H26N6O3	35.3	-	2.583	1.9898	1.7387	1.266e-09	9.812e-09	5.1938	3.4617	5.1381	4.5738	4.7305	5.4331	4.1741	4.8337	5.2825	3.9548	3.3489	4.5366	4.3457	4.971	4.7249	3.2343	4.7747	5.2964	5.2467	5.2447	4.767	5.3903	0.3187	3.9831	5.2535	4.4239	4.3999	0.3216	4.902	4.3985	3.7911	4
pos_22700	Val Glu	metab_14124	yes	down	-	-	247.129	0.59995	M+H	C10H18N2O5	41.7	-	1.8333	1.6381	0.7479	2.543e-08	1.332e-07	0.7213	5.0716	3.5094	3.5235	3.4165	4.1195	4.6523	4.648	0.6915	4.5914	5.4978	4.4762	3.7726	4.4034	3.3846	4.932	0.6802	4.4281	2.8555	3.8173	0.654	0.7158	4.9256	0.676	3.1416	3.6791	0.6852	4.5943	0.68	5.3017	0.6462	4.8022
pos_23045	His Thr	metab_14286	yes	down	-	-	257.124	0.536933	M+H	C10H16N4O4	68.5	-	1.9072	1.4414	0.6597	1.429e-08	8.065e-08	3.4593	4.6745	0.1716	3.3866	3.7681	0.1934	4.3543	3.7068	0.1635	4.3297	4.8415	4.4186	3.1036	4.116	0.157	4.3601	2.9125	3.7715	3.7453	0.188	0.1491	0.1732	4.2858	0.1574	0.2047	3.8457	3.4522	4.4481	3.154	4.688	4.245	4.3858
neg_218	8-hydroxy-2-methyl-2-(4-methylpent-3-en-1-yl)-2H-chromene-5-carboxylic acid	metab_15108	yes	down	-	-	309.109	1.51953	M+Na-2H, M+Cl, M-H2O-H	C17H20O4	-	35.6	1.791	1.7988	0.7251	6.063e-07	2.181e-06	1.5653	4.5237	1.4608	1.55	1.4815	3.3787	3.5105	4.2474	1.5012	4.226	5.2539	3.6585	3.6677	1.4156	3.7885	4.5114	1.5255	1.4474	1.5209	2.8768	3.2849	1.5195	4.7845	1.48	1.4705	3.3899	1.4914	3.3374	3.0314	4.8881	1.5288	3.9542
neg_233	N-Palmitoylsphingosine	metab_15123	yes	down	C00195	24696-26-2	582.509	7.42168	M+Cl, M+FA-H, M-H	C34H67NO3	-	33.7	2.0733	1.532	0.8189	1.145e-14	4.319e-13	4.1804	6.3802	4.8554	2.8845	5.1899	5.3754	5.1171	4.9249	4.3099	5.502	6.0442	2.8194	2.7338	2.7457	5.1038	5.213	2.8593	5.493	4.8048	5.2673	5.3442	2.8532	5.6082	5.1274	5.8225	5.4877	4.7467	4.68	4.9384	6.0234	3.7474	2.8093
neg_412	15-deoxy-delta-12,14-PGD2	metab_15286	yes	down	-	-	333.206	6.31795	M-H2O-H, M+FA-H, M-H	C20H30O4	64.4	-	2.4205	1.7057	0.728	1.031e-14	3.975e-13	2.9862	5.4916	2.8787	2.9706	3.3564	3.9859	4.3627	4.5483	2.9203	3.4546	4.1316	3.0303	2.8198	2.8317	3.8364	2.903	2.9454	2.8648	2.9555	3.4205	2.8565	2.9392	4.9085	2.8984	3.3139	3.657	2.9102	3.3206	2.912	4.8136	2.9488	4.235
neg_734	Gluconolactone	metab_15556	yes	down	C00198	90-80-2	213.016	0.536367	M-H2O-H, M+Cl	C6H10O6	-	39.7	2.1829	1.5829	0.7152	1.33e-10	1.411e-09	3.1304	2.3379	2.1558	3.9068	4.6389	2.1532	3.1065	5.0166	2.1973	3.4297	5.3498	4.0176	3.9193	2.1092	3.985	3.7648	2.2222	2.142	2.2175	3.287	2.1338	2.7954	5.1959	2.1755	2.4719	2.3384	2.1872	4.5113	2.1889	4.4644	2.6944	4.6998
neg_884	Gamma-Glu-Leu	metab_15664	yes	down	-	2566-39-4	259.129	1.54392	M-H, M+Na-2H	C11H20N2O5	72.6	-	1.9444	1.6289	0.7796	8.108e-09	4.896e-08	2.7699	5.182	4.1982	2.902	2.7985	3.9992	4.8622	5.0627	2.704	5.1992	6.099	4.7011	4.4532	4.5015	4.2841	5.4102	3.1042	3.5793	2.7243	2.862	2.7238	2.7229	5.3065	2.6822	2.6724	4.0107	2.6939	4.6826	3.0082	5.7523	2.7325	4.9212
neg_930	Valyl-Aspartate	metab_15700	yes	down	-	20556-16-5	231.098	0.5706	M-H, M+K-2H	C9H16N2O5	-	54.4	1.8111	1.4921	0.788	1.945e-08	1.054e-07	3.0156	4.2893	2.908	2.9999	2.9293	3.4149	4.1487	3.9172	3.104	4.5078	5.0991	3.8407	3.4295	3.7638	2.8517	4.7301	3.3384	2.8941	2.97	2.9314	2.8858	2.9686	4.5215	2.9278	2.918	2.8632	2.9396	3.6786	2.9413	4.8709	2.9781	4.3409
neg_1051	N-Carbamoylsarcosine	metab_15815	yes	down	C01043	-	309.109	2.83128	M-H2O-H, 2M+FA-H	C4H8N2O3	-	48.6	1.8365	1.5794	0.7517	3.381e-08	1.703e-07	2.0317	4.8389	3.4688	2.7672	1.9462	3.1749	4.4735	4.7508	1.9663	4.8912	5.4454	4.2662	4.2308	4.6048	4.6153	4.6324	3.0912	1.9113	2.0153	1.9482	1.9032	1.9851	4.5063	2.2047	4.0496	4.3567	1.9563	3.8233	2.5773	5.376	1.9945	3.8889
neg_1564	Leukotriene B5	metab_16224	yes	down	-	80445-66-5	333.206	6.64768	M-H2O-H, M-H	C20H30O4	-	69.5	2.5686	1.8435	0.7104	1.451e-15	7.547e-14	3.0493	5.5953	2.9417	3.0337	3.3937	3.6255	4.5761	4.5844	2.9834	3.6493	4.0907	2.9685	2.8828	3.5284	3.3487	2.9661	3.0084	3.0956	3.0037	2.995	2.9196	3.0023	5.065	2.9615	3.6881	3.4838	3.1613	3.1253	2.975	5.0203	3.0119	4.2188
neg_2255	N-Acetylhistidine	metab_16770	yes	down	C02997	2497-02-01	242.078	0.9312	M+FA-H, 2M+Hac-H	C8H11N3O3	-	32.6	1.6297	1.1523	0.8311	1.165e-09	9.144e-09	2.8866	4.9855	2.779	3.1171	4.2253	4.0307	2.7346	4.6892	3.1686	3.231	5.1314	4.4223	5.0507	4.7119	4.873	5.124	4.4602	4.3405	3.1909	2.8024	3.066	3.3316	5.5292	2.7988	4.3468	5.2461	3.7765	4.2054	3.0567	5.2173	2.8491	4.5015
neg_2555	Arginyl-Lysine	metab_17017	yes	up	-	40968-46-5	301.199	0.426167	M-H	C12H26N6O3	-	64.6	1.7023	1.2445	1.2765	4.44e-10	3.987e-09	4.5428	3.2423	4.7506	4.0346	4.3976	4.8984	2.9241	4.3532	4.8904	3.4492	2.8044	4.0204	4.0981	4.6162	4.4792	2.3423	4.569	4.8479	4.846	4.7497	4.2459	4.9631	2.3029	3.7542	4.8264	4.1404	4.1729	2.3654	4.4227	4.0103	3.1298	3.7298
neg_2584	Seryllysine	metab_17041	yes	down	-	22677-61-8	232.13	0.433833	M-H	C9H19N3O4	-	49.9	1.4742	1.0919	0.8203	1.975e-07	8.06e-07	2.3658	4.3639	3.1176	2.3502	3.1832	2.7607	3.3599	4.1565	2.3001	3.9473	4.1608	3.2848	3.3481	3.582	3.9068	4.3493	2.3251	3.1551	2.5542	2.2896	2.4453	3.0297	4.4315	2.2783	2.4034	3.8199	2.8851	2.7243	2.2918	4.6044	2.3285	3.8674
neg_2812	Gamma-D-Glutamylglycine	metab_17185	yes	down	-	-	203.066	0.556867	M-H	C7H12N2O5	57.8	-	1.7781	1.4502	0.8023	8.891e-10	7.205e-09	3.0485	4.4629	3.4867	3.223	3.4965	2.9383	4.0434	4.5474	2.9826	4.5024	4.9795	4.1373	3.8164	3.7763	3.9645	4.6531	3.0076	2.927	3.0029	2.9643	2.9188	3.0015	4.551	2.9607	2.9509	3.5969	2.9725	4.1913	2.9742	4.8698	3.0111	3.9732
neg_3744	Deoxyinosine	metab_17707	yes	down	C05512	890-38-0	251.078	1.87163	M-H	C10H12N4O4	81.2	-	1.9792	1.781	0.7377	1.455e-07	6.155e-07	2.1244	5.6214	4.439	3.8078	2.0387	2.6607	5.163	5.5281	2.0589	5.6268	6.1967	2.0442	2.8175	1.9711	4.9973	5.4736	2.0838	2.0038	2.0791	2.912	4.2449	2.0777	5.5141	2.0372	2.0276	4.343	2.0489	4.6562	2.0506	6.2463	2.0872	3.6782
neg_3804	3-O-Protocatechuoylceanothic acid	metab_17746	yes	up	-	-	659.3	2.22298	M+K-2H	C37H50O8	-	87.3	1.0543	1.8399	1.2161	0.02666	0.03856	3.8127	5.9711	6.0681	4.1807	0.01	6.2648	5.4939	6.5044	4.1637	6.6432	6.0661	5.7947	5.665	6.1774	5.624	5.9482	3.8811	4.772	3.5753	5.9061	3.8828	0.0109	5.4094	3.2695	5.5201	4.8732	0.0102	0.0106	4.5068	6.5748	0.0111	5.453
neg_4025	Y-Morphine	metab_17886	yes	down	-	125-24-6	613.258	2.6869	M+FA-H	C34H36N2O6	-	75.3	1.2393	1.4934	0.8142	0.0009935	0.001855	1.2926	5.9073	1.191	3.0071	4.059	1.1886	3.6097	4.3989	1.2302	4.2057	4.8174	3.9495	5.325	4.5997	5.3174	5.4026	3.9563	4.1583	3.1948	3.6973	3.4616	1.248	5.8651	1.2096	1.2004	5.6158	1.2207	1.2358	5.0045	5.7695	3.4961	4.8561
neg_4065	8beta-Angeloyloxy-15-hydroxy-1alpha,10R-dimethoxy-3-oxo-11(13)-germacren-12,6alpha-olide	metab_17914	yes	down	-	-	469.204	2.74465	M+FA-H	C22H32O8	-	51.7	1.3365	1.5019	0.7951	0.000301	0.0006177	0.9887	5.4182	2.0694	0.9746	3.0247	3.8805	4.1036	3.9484	0.9299	4.4664	4.9243	4.0869	4.5437	3.9611	5.2637	6.04	0.9521	3.7819	0.9479	3.5205	4.8496	0.9467	5.4843	0.9107	4.4084	4.2818	3.1311	3.1408	2.6357	5.487	0.9552	5.1335
neg_4168	Gamma glutamyl ornithine	metab_17991	yes	down	-	56523-61-6	282.109	2.86277	M+Na-2H	C10H19N3O5	-	72.7	1.6189	1.6489	0.7834	4.832e-08	2.338e-07	1.545	4.9215	3.8579	3.6709	3.2601	3.6387	4.0817	5.187	1.481	4.5684	5.3795	3.8324	5.1101	2.7692	5.0321	5.9681	1.5053	4.1722	2.7153	1.4633	4.1592	1.4993	6.0878	1.4598	3.6378	4.6853	1.4712	4.1988	2.6409	5.7074	1.5086	4.4704
neg_4223	Valyl-Tyrosine	metab_18036	yes	down	-	3061-91-4	279.134	2.9656	M-H	C14H20N2O4	-	39.1	1.1914	2.1155	0.8025	0.000398	0.0007985	0.4507	4.9951	4.136	3.439	2.7544	4.029	4.7823	5.4541	0.4092	5.6995	6.0541	5.1378	4.5815	4.5187	4.3643	5.48	0.4247	3.1146	0.4217	3.5015	3.0757	0.4209	5.2804	0.396	0.3902	3.9178	2.6407	4.5743	0.4041	5.9339	3.5347	4.9006
neg_4266	Physapubenolide	metab_18064	yes	down	-	100217-92-3	573.267	3.04192	M+FA-H	C30H40O8	-	69.3	1.8878	1.649	0.7391	7.828e-08	3.569e-07	1.7062	4.1601	3.1603	4.3077	1.6217	4.1455	3.1899	4.8652	1.6416	4.167	5.8084	1.627	4.1872	1.5551	4.3595	4.7148	3.1686	4.5313	3.4423	3.0739	3.4168	1.6601	5.3231	1.6202	3.9299	3.6282	1.6317	4.8599	3.0633	5.4548	1.6695	4.3243
neg_4309	(R)-Laudanidine	metab_18090	yes	down	C17592	301-21-3	364.151	3.13657	M+Na-2H	C20H25NO4	-	33.8	1.5877	1.4189	0.7742	1.236e-06	4.133e-06	2.2261	4.1783	2.1191	2.2105	2.1402	2.1465	2.9036	4.9988	2.446	4.8815	5.0359	4.0403	3.9851	3.0823	3.4182	3.8936	2.1854	2.1053	2.1807	2.1423	2.0971	2.1793	4.1396	2.1387	4.0735	2.6721	2.1504	2.1663	2.1522	5.3675	2.1888	3.5413
neg_4486	Tyrosyl-Hydroxyproline	metab_18207	yes	down	-	936346-34-8	293.114	3.47747	M-H	C14H18N2O5	-	50.6	1.5251	2.342	0.7435	2.315e-05	5.845e-05	0.6598	4.9487	3.3795	0.6476	0.5939	3.9616	4.2444	5.1256	0.6092	5.2035	5.6397	4.4491	4.0711	4.6632	4.1819	4.8204	2.9446	2.6305	0.6246	2.6576	0.5619	2.5729	4.5152	0.5927	3.3031	3.957	0.6016	4.109	0.6029	5.7411	2.8373	4.0976
neg_4589	Prolylhydroxyproline	metab_18265	yes	down	-	18684-24-7	227.103	3.7086	M-H	C10H16N2O4	-	43	1.3868	1.5316	0.8123	1.311e-05	3.506e-05	2.5378	3.6175	2.4304	2.5222	2.4517	2.4278	2.3861	4.6744	2.472	4.972	5.2793	2.7937	4.1606	2.3836	4.0222	4.3309	2.497	2.9719	2.4923	2.9146	2.4083	2.4909	3.8965	2.4502	3.6463	4.501	2.4619	2.4779	2.4636	5.165	2.5004	2.447
neg_4592	(1S,16R)-5,7,11-trihydroxy-8,8,10,16-tetramethyl-3-[1-(2-methyl-1,3-thiazol-4-yl)prop-1-en-2-yl]-12-methylidene-17-oxa-4-azabicyclo[14.1.0]heptadec-4-en-9-one	metab_18266	yes	down	-	-	549.267	3.71502	M+FA-H	C27H40N2O5S	-	79.3	2.5655	1.8418	0.5608	5.792e-09	3.661e-08	0.0142	5.5604	0.0111	0.0137	0.0116	1.5904	0.01	5.4712	0.0122	4.8163	5.9366	0.0118	4.6845	3.1679	4.9977	5.2516	0.0129	0.0107	0.0128	1.2129	0.0105	0.0127	5.0705	0.0116	2.9935	3.125	0.0119	4.3324	3.2858	5.863	0.013	5.0133
neg_4735	Jasmolone glucoside	metab_18340	yes	up	-	-	387.167	4.09138	M+FA-H	C17H26O7	-	69.7	1.7863	2.0056	1.2872	1.322e-08	7.534e-08	3.4094	5.8412	6.1448	5.4067	4.7318	5.9459	5.4526	6.3244	5.5492	5.6573	3.9312	2.8422	5.1938	5.3653	6.3314	3.7382	4.3254	5.9563	5.5801	6.0266	5.8756	4.9109	2.8003	3.9985	6.0439	2.7707	2.847	3.1478	5.6727	3.6814	2.8856	2.8321
neg_5354	Trans-EKODE-(E)-Ib	metab_18652	yes	down	-	-	309.206	6.32743	M-H	C18H30O4	68.3	-	1.9544	1.684	0.7956	9.291e-15	3.646e-13	3.4042	4.4253	3.4754	2.9292	3.2974	4.0424	4.8027	3.9069	2.8404	4.2215	4.1485	3.3892	3.5918	3.1111	3.4388	4.0217	3.2207	3.0516	3.2914	2.85	2.9112	2.9298	4.1683	2.8283	3.0039	4.0664	3.1559	2.8463	3.1933	3.8104	2.8689	3.1713
neg_5409	(+/-)20-HDoHE	metab_18690	yes	down	-	-	343.226	6.4183	M-H	C22H32O3	46.2	-	2.6113	2.081	0.6365	9.86e-17	8.318e-15	1.0675	4.6797	0.0001	0.0001	0.0043	2.889	3.891	2.9992	3.3271	4.1956	5.0001	2.9929	4.0534	0.0001	3.9087	3.0286	0.0001	3.4901	3.1124	0.0001	2.9359	1.7017	2.9744	3.4794	3.9523	4.0983	3.7097	0.0001	3.3132	4.4386	3.0738	3.5106
neg_5595	9(S)-HpOTrE	metab_18820	yes	down	C16321	111004-08-1	309.206	6.65455	M-H	C18H30O4	32.9	-	1.9419	1.7182	0.7968	2.98e-14	9.765e-13	3.4359	4.056	3.6868	2.8391	3.1342	3.6258	4.9927	4.1396	3.0405	4.0522	4.0656	3.0666	3.4974	2.7003	3.4274	4.2114	2.8933	3.1265	2.8092	3.2327	3.778	3.5562	4.0356	3.2696	3.6506	4.0405	3.0395	3.0369	2.7805	4.0395	3.1552	3.3745
neg_5783	DL-2-hydroxy stearic acid	metab_18905	yes	down	-	-	299.258	6.93072	M-H	C18H36O3	63.2	-	2.2358	1.6659	0.7851	6.99e-16	4.026e-14	4.1216	4.9655	4.2731	3.6719	3.312	3.8655	4.1213	4.3021	3.053	5.1321	5.266	3.0381	4.2126	3.4595	3.9792	4.2415	3.078	2.9974	3.0733	3.4653	3.9603	3.315	4.6881	3.5998	3.9256	4.1724	3.8815	3.7031	3.9502	5.4346	3.5438	4.3127
neg_6135	PG(16:0/18:0)	metab_19052	yes	down	C00344	-	785.505	7.8588	M+Cl	C40H79O10P	-	36.8	1.8393	1.4566	0.8319	2.197e-12	4.065e-11	3.7166	5.539	3.6089	3.7009	3.6302	4.3613	4.3461	3.868	3.6506	5.0318	5.2751	3.6357	3.5499	3.5619	4.2959	3.6333	3.6756	4.4199	3.6709	3.9283	3.5867	3.6695	3.9527	3.6287	4.8041	4.3181	3.6405	3.6565	3.9859	5.4576	3.6791	3.6255
neg_6952	LysoPC(18:1(9Z))	metab_19684	yes	down	-	19420-56-5;22248-65-3	566.346	8.77943	M+FA-H	C26H52NO7P	-	85.5	1.7303	1.3209	0.8189	3.443e-11	4.371e-10	3.5695	4.8622	3.3665	3.4585	3.3878	3.9047	3.6577	4.2013	3.4082	5.2996	5.4375	3.3932	3.3075	3.3195	3.453	3.525	3.4332	3.3526	3.4285	3.3899	3.3443	3.4271	4.3555	3.3863	3.3765	3.3216	3.3981	3.4141	3.5458	5.6081	3.7858	3.3831
neg_7344	Carindone	metab_19998	yes	down	-	38045-62-4	533.291	8.45142	M+Na-2H	C31H44O6	-	83.7	2.4445	2.0235	0.8041	1.014e-16	8.487e-15	5.0255	6.7111	3.7875	4.0914	5.7114	5.3997	4.8614	4.2951	4.2358	5.5146	6.2524	4.1943	3.6902	3.9798	5.3157	4.1841	3.7467	5.9264	5.0018	5.1369	5.4033	4.0924	5.7776	5.648	5.5248	6.101	5.7508	5.1182	5.4886	6.349	4.0943	3.6296
neg_7538	PE(P-16:0e/18:1(9Z))	metab_20064	yes	down	-	-	724.527	7.56712	M+Na-2H	C39H78NO7P	-	32.9	2.0286	1.6751	0.7825	1.451e-10	1.524e-09	2.7083	5.9119	3.9506	2.6927	2.6221	5.097	4.7944	4.8983	2.6425	5.6625	5.8303	2.6276	2.542	2.554	5.0275	4.6267	2.6675	5.2041	2.6628	4.7814	4.7734	2.6614	4.8797	2.6206	5.586	4.969	4.3577	2.6484	4.9231	6.2051	4.6496	2.6175
neg_7542	LysoPA(P-16:0e/0:0)	metab_20067	yes	down	-	-	375.23	7.56025	M-H2O-H	C19H39O6P	-	54	1.7456	1.2669	0.8129	2.7e-09	1.884e-08	3.4465	5.6958	3.3388	3.4308	3.3601	4.33	3.889	4.4956	3.3805	4.3395	5.3004	3.3656	3.2799	3.2918	3.2825	3.3632	3.4055	3.3249	3.4008	4.5083	4.4048	3.3994	5.246	3.7388	4.325	4.0623	3.3704	3.3864	3.3721	6.0687	4.9565	3.3554
neg_7952	(+/-)10-HDoHE	metab_20250	yes	down	-	-	343.227	6.80702	M-H	C22H32O3	46.8	-	3.625	3.0155	0.3494	2.209e-16	1.632e-14	0.3655	4.5004	0.0005	0.0006	0.0005	0.0005	0.344	0.6843	0.0005	4.2212	5.1857	0.0005	3.2352	0.0004	0.0004	0.0005	0.0006	0.1651	0.0482	0.0378	1.3663	0.0006	0.5765	0.0005	3.5267	4.0298	3.3811	3.3755	0.0005	4.3021	0.0006	3.2751
neg_8149	Cinncassiol D1	metab_20379	yes	down	C17652	77353-84-5	351.217	6.62015	M-H	C20H32O5	-	43.8	1.7668	1.3307	0.7813	6.923e-09	4.288e-08	3.1831	4.0625	3.3147	2.9733	2.9027	2.8788	3.7574	4.4974	2.9231	4.3634	4.0805	2.9082	2.8225	2.8345	3.3677	3.579	2.9481	2.8675	2.9434	2.9048	2.8593	2.942	4.4376	2.9012	3.0469	2.8366	2.913	2.929	2.9147	4.4765	2.9515	2.898
neg_8284	PE(15:0/0:0)	metab_20463	yes	down	-	-	438.262	6.47443	M-H	C20H42NO7P	87.8	-	2.959	2.0867	0.4439	2.054e-10	2.037e-09	0.0017	4.8602	0.0013	0.0016	4.0817	4.1243	5.1472	0.0012	0.0014	4.2139	4.9541	0.0014	0.0011	0.0012	4.0516	4.0005	0.0015	4.5735	0.0015	2.1101	0.0012	0.0015	4.9228	0.0014	3.2847	0.0012	0.0014	0.0015	0.0014	5.4262	0.0015	0.0014
neg_8287	Pelargonidin	metab_20466	yes	down	C05904	134-04-3;7690-51-9	269.045	6.47443	M-H	C15H10O5	52.7	-	1.8302	1.7732	0.7681	1.574e-08	8.755e-08	4.6231	4.4183	2.5893	2.6811	2.6106	2.5867	3.698	2.5482	5.1999	4.7101	4.6166	3.1891	2.5305	2.5424	3.2839	3.48	4.8015	2.5754	2.6512	2.6127	3.996	2.6498	2.5741	2.7952	2.5993	4.1469	2.6208	2.6368	2.6226	4.2596	2.6593	5.2157
neg_8307	Cardanoldiene	metab_20481	yes	down	-	51546-63-5	345.243	6.45332	M+FA-H	C21H32O	-	72.1	3.0412	2.5526	0.4745	8.453e-16	4.742e-14	0.0169	4.4203	0.0133	0.0163	0.0139	3.7628	1.764	3.6233	0.0146	3.3271	4.7423	0.6942	3.7674	0.0119	3.661	2.9429	0.0154	2.9335	0.0153	3.2551	1.1335	0.0152	3.8304	1.5041	3.4438	3.3508	0.0142	0.0148	2.8894	4.5402	0.4923	0.0138
neg_8385	PGA1	metab_20537	yes	down	C04685	14152-28-4	335.222	6.35743	M-H	C20H32O4	74.9	-	2.0622	1.4998	0.7925	9.59e-14	2.711e-12	2.9953	5.6218	4.3605	3.5514	4.1465	4.6754	5.0741	4.9274	2.8737	5.0157	5.0198	3.3148	4.6083	4.428	4.8642	4.4576	3.3473	3.2637	3.9501	4.6404	4.4978	3.3726	5.4691	2.8944	4.6147	4.4846	3.9217	4.3553	3.3285	4.9795	2.9022	4.489
neg_8559	Aloe-Emodin	metab_20648	yes	down	C10294	481-72-1	269.045	6.0985	M-H	C15H10O5	86.7	-	1.8674	1.6187	0.7573	7.203e-09	4.43e-08	4.1668	4.2637	2.4288	2.5205	2.45	2.4262	3.8829	2.3877	4.8399	4.6795	4.5427	3.3263	3.2409	2.3819	3.5876	3.0405	2.4953	2.4149	2.4906	2.4521	3.8355	2.4892	2.4136	2.4485	2.4388	4.0086	2.4603	2.4762	2.462	4.0672	2.4987	5.0591
neg_8692	CDP-DG(18:0/18:0)	metab_20718	yes	up	C00269	-	1044.55	5.61675	M+Cl	C48H89N3O15P2	-	57.6	2.2162	1.7444	1.4091	5.506e-08	2.623e-07	4.3699	5.582	6.6481	5.4827	6.2538	4.8879	6.1808	6.0375	6.8068	6.5566	6.064	6.3784	6.8339	6.7199	6.9334	6.5156	6.8547	6.8684	4.2613	6.1747	6.4098	6.1585	6.0568	6.7077	5.5497	6.4131	6.442	6.176	7.0542	6.2182	5.0679	7.0182
neg_9171	Dihydrozeatin-7-N-dihydrozeatin	metab_20957	yes	up	-	-	428.182	3.98443	M+FA-H	C16H25N5O6	-	66.6	1.5996	1.2313	1.2916	4.56e-06	1.34e-05	4.5929	2.1812	4.6485	3.0856	4.9244	3.8901	4.3128	4.2303	4.9068	4.1132	2.3218	2.2679	4.7577	4.165	5.3066	3.1275	5.1857	5.4225	5.2358	4.6297	4.8941	5.0129	2.2261	4.9128	5.3575	4.252	4.8768	2.2886	5.2844	2.2739	2.311	2.2578
neg_9392	Glutamylisoleucine	metab_21077	yes	down	-	5879-22-1	241.119	3.54168	M-H2O-H	C11H20N2O5	-	63.6	1.6272	1.7355	0.7978	7.197e-07	2.546e-06	2.56	4.4478	3.7195	3.3424	2.6936	3.5558	4.0758	5.249	2.4941	5.8047	6.1736	4.5169	4.5004	3.9261	4.23	5.2351	2.5191	2.4387	2.585	3.2609	2.4305	2.6971	4.9225	2.4723	4.0712	4.1033	2.4841	3.98	2.9437	5.9519	2.5226	4.22
neg_9948	Asp-Phe	metab_21454	yes	down	-	13433-09-5	279.098	2.79667	M-H	C13H16N2O5	46.2	-	1.5643	2.1256	0.7502	3.42e-06	1.032e-05	0.2254	4.8334	3.3941	0.2192	0.1925	3.7441	4.3882	5.0896	0.1999	5.1505	5.5734	4.1879	4.4662	4.3815	4.5045	5.1115	4.0984	3.4462	0.2075	2.8435	2.8358	0.207	5.094	1.5354	3.8451	3.9595	2.2457	4.0272	2.0134	5.5169	0.2106	4.362
neg_10174	Asparaginyl-Phenylalanine	metab_21615	yes	down	-	-	278.114	2.44552	M-H	C13H17N3O4	-	72.6	1.4828	1.4028	0.7737	9.511e-06	2.615e-05	1.4894	4.0448	2.3953	1.4742	1.4061	3.0692	3.2168	4.5948	1.8103	4.8732	5.0611	3.7749	3.681	3.5999	3.3528	4.6335	3.4634	2.4644	2.0029	2.2253	2.5791	1.4439	4.3649	3.1328	3.0704	3.3376	1.416	2.2619	3.384	4.8428	1.4531	3.6247
neg_10443	Serylvaline	metab_21816	yes	down	-	51782-06-0	203.103	1.7062	M-H	C8H16N2O4	-	61.6	1.4976	1.58	0.8206	2.91e-06	8.916e-06	2.5193	5.1776	2.9119	2.5037	2.8988	3.5099	5.1567	5.1987	2.4535	5.5483	5.9554	4.739	4.6722	4.4228	4.9536	5.2443	2.4785	4.0457	2.4738	3.8853	4.2996	2.4724	5.3441	2.4317	2.422	4.2559	2.4435	4.6494	3.2533	5.6204	2.4819	4.5972
neg_11299	Glycyl-Asparagine	metab_22277	yes	down	-	-	188.067	0.758433	M-H	C6H11N3O4	-	58.7	2.1831	1.4437	0.7286	1.98e-13	5.1e-12	2.6513	4.173	2.5438	2.6356	2.5651	2.5412	2.4995	3.7806	2.5854	2.7457	4.3879	2.5705	2.485	2.497	3.8455	3.9602	2.6104	2.5299	2.6057	2.5672	2.5217	2.6043	4.498	2.5636	2.5538	2.4991	2.5753	2.5913	2.5771	4.4107	2.6139	3.1882
neg_11330	Glycyl-Histidine	metab_22300	yes	down	-	-	211.083	0.751583	M-H	C8H12N4O3	-	70	1.5009	1.1191	0.7905	6.657e-06	1.892e-05	1.6929	3.7366	1.5876	1.6775	4.6033	1.5851	1.5444	4.6861	1.6283	3.967	4.3282	4.5194	3.8978	1.5419	3.1342	3.8998	1.795	3.3558	3.1796	1.6104	1.566	3.2159	4.5856	1.6069	1.5974	4.7394	4.3819	4.6563	1.6201	4.8159	4.3748	4.8089
neg_11939	Formiminoglutamic acid	metab_22666	yes	down	C00439	816-90-0	173.056	0.56375	M-H	C6H10N2O4	-	41.4	2.0914	1.4872	0.7473	1.536e-12	3.02e-11	2.8787	2.7109	2.7711	2.863	3.8246	2.7685	3.1889	3.8387	2.8128	3.2869	3.726	2.7979	2.7123	2.7242	2.8678	3.1818	2.8378	2.7572	3.4401	2.7945	2.749	2.8317	4.2021	2.7909	2.7812	2.7264	2.8027	2.8187	2.8044	4.2916	2.8412	4.066
neg_12044	Serylthreonine	metab_22734	yes	down	-	61043-85-4	205.082	0.536367	M-H	C7H14N2O5	-	49.5	1.6964	1.4625	0.7878	7.973e-08	3.626e-07	2.8233	4.5451	2.7157	2.8076	2.737	2.7131	3.3249	4.2335	2.7574	4.5153	5.0921	4.0012	2.9113	3.6245	3.0259	4.32	2.7824	2.7018	2.7777	2.7391	2.6936	2.7763	4.4195	2.7355	2.7257	2.671	2.9933	3.7683	2.749	4.8236	2.7858	4.2462
neg_12065	Ε-(gamma-Glutamyl)-lysine	metab_22742	yes	down	-	-	274.14	0.5295	M-H	C11H21N3O5	64.7	-	1.93	1.3345	0.7243	1.618e-10	1.665e-09	1.7617	3.6448	4.0211	1.7463	4.0124	1.6536	3.3166	4.0717	3.6655	4.2887	4.4401	1.6823	1.5985	3.0897	1.6011	3.8674	1.7215	1.6425	1.7169	1.679	1.6344	1.7155	3.6235	1.6755	1.6659	3.2521	3.4476	4.0056	1.6887	4.7575	3.5215	4.0802
neg_12066	L-Galacto-2-heptulose	metab_22743	yes	down	-	60426-79-1	245.043	0.5295	M+Cl	C7H14O7	-	42	1.7096	1.2435	0.82	4.157e-12	7.036e-11	3.0799	4.579	3.0884	3.0318	3.1663	3.2404	4.0724	3.4563	2.9815	3.6042	3.5543	2.9666	2.8809	3.5458	2.994	3.8859	3.0065	2.9259	3.755	3.2553	2.9177	3.0004	3.7832	2.9596	3.7711	3.5799	3.7102	2.9874	3.4116	4.1635	3.3378	3.9078
neg_12111	L-4-Hydroxyglutamate semialdehyde	metab_22768	yes	down	C05938	-	168.027	0.522633	M+Na-2H	C5H9NO4	-	43.5	1.9404	1.3199	0.7472	2.359e-12	4.35e-11	3.2672	4.1511	3.1461	3.5082	2.3966	2.0038	5.0363	1.9656	3.5993	3.2739	3.8983	2.7959	2.2229	1.9599	1.9506	3.3071	2.0726	2.7753	2.0679	2.8536	2.1562	3.2536	4.048	2.026	3.914	3.6565	3.1574	3.9069	2.618	3.7343	3.0461	3.2445
neg_4554	Caffeic Acid	metab_23300	yes	down	C01197	4361-87-9;331-39-5;501-16-6	179.034	3.60495	M-H	C9H8O4	82.1	-	1.4667	1.1384	0.7877	1.908e-08	1.036e-07	2.2401	2.458	2.1331	2.2245	2.1543	2.8649	5.1057	3.3023	2.8138	3.007	3.4768	2.1597	2.8341	2.2385	2.0772	2.1573	2.1994	2.342	2.9705	2.4255	2.1111	2.1933	2.7324	2.1527	3.2214	2.7652	2.1645	2.1804	3.0799	3.6282	2.2028	2.5909
neg_3300	Glucosamine	metab_23303	yes	down	C00329	14257-69-3;3416-24-8	160.06	0.944833	M-H2O-H	C6H13NO5	-	30.9	1.8662	1.3298	0.7742	1.297e-11	1.852e-10	2.5326	4.1301	2.4252	2.517	2.4465	3.2466	3.7916	3.7437	2.4668	3.0936	4.3802	2.4519	2.8019	2.936	3.4204	3.7994	2.4947	2.4114	2.4871	2.4486	2.4032	2.4857	3.4986	2.445	2.4352	2.3806	2.4567	2.4727	3.357	3.5559	2.4952	3.8447
[truncated: 128 more columns]

## Sheet: S6
Table S6. KEGG Metabolic Pathway Enrichment Results
Number	First Category	Second Category	Pathway Desciption	Pathway_ID	Enrich Factor	DA Score	Ratio_in_study	Ratio_in_pop	P_value	P_adjust
1	Organismal Systems	Endocrine system	Adipocytokine signaling pathway	map04920	0.142857	-0.1	1/20	7/4266	0.03238	0.0942
1	Human Diseases	Infectious disease: parasitic	Leishmaniasis	map05140	0.166667	-0.09091	1/20	6/4266	0.02782	0.09891
1	Cellular Processes	Transport and catabolism	Autophagy - animal	map04140	0.166667	-0.07143	1/20	6/4266	0.02782	0.09891
1	Human Diseases	Infectious disease: viral	Kaposi sarcoma-associated herpesvirus infection	map05167	0.2	-0.04545	1/20	5/4266	0.02323	0.1062
1	Organismal Systems	Nervous system	Neurotrophin signaling pathway	map04722	0.2	-0.1	1/20	5/4266	0.02323	0.1062
1	Human Diseases	Endocrine and metabolic disease	AGE-RAGE signaling pathway in diabetic complications	map04933	0.111111	-0.1	1/20	9/4266	0.04145	0.1105
1	Cellular Processes	Cell growth and death	Necroptosis	map04217	0.1	-0.25	1/20	10/4266	0.04595	0.1131
1	Metabolism	Glycan biosynthesis and metabolism	Glycosylphosphatidylinositol (GPI)-anchor biosynthesis	map00563	0.25	-0.06667	1/20	4/4266	0.01863	0.1192
1	Environmental Information Processing	Signal transduction	Sphingolipid signaling pathway	map04071	0.0666667	-0.06667	1/20	15/4266	0.06817	0.1454
1	Cellular Processes	Transport and catabolism	Autophagy - other	map04136	0.333333	-0.07143	1/20	3/4266	0.014	0.1494
1	Human Diseases	Infectious disease: bacterial	Pathogenic Escherichia coli infection	map05130	0.333333	-0.07143	1/20	3/4266	0.014	0.1494
1	Human Diseases	Drug resistance: antineoplastic	Antifolate resistance	map01523	0.0588235	-0.5	1/20	17/4266	0.07692	0.1538
1	Human Diseases	Endocrine and metabolic disease	Insulin resistance	map04931	0.0526316	-0.1	1/20	19/4266	0.08559	0.1611
1	Organismal Systems	Nervous system	Retrograde endocannabinoid signaling	map04723	0.0526316	-0.03571	1/20	19/4266	0.08559	0.1611
1	Metabolism	Lipid metabolism	Sphingolipid metabolism	map00600	0.04	-0.09091	1/20	25/4266	0.1111	0.1872
1	Environmental Information Processing	Signal transduction	Phosphatidylinositol signaling system	map04070	0.0344828	0.2	1/20	29/4266	0.1278	0.2045
1	Organismal Systems	Digestive system	Mineral absorption	map04978	0.0344828	-0.25	1/20	29/4266	0.1278	0.2045
1	Metabolism	Carbohydrate metabolism	Pentose phosphate pathway	map00030	0.0285714	-0.5	1/20	35/4266	0.1522	0.2214
1	Human Diseases	Cancer: overview	Central carbon metabolism in cancer	map05230	0.027027	-0.1	1/20	37/4266	0.1602	0.2229
1	Human Diseases	Cardiovascular disease	Diabetic cardiomyopathy	map05415	0.025641	-0.09091	1/20	39/4266	0.1681	0.2242
1	Metabolism	Lipid metabolism	alpha-Linolenic acid metabolism	map00592	0.0227273	-0.1111	1/20	44/4266	0.1876	0.2402
1	Organismal Systems	Digestive system	Protein digestion and absorption	map04974	0.0212766	-0.08333	1/20	47/4266	0.1991	0.2451
1	Genetic Information Processing	Translation	Aminoacyl-tRNA biosynthesis	map00970	0.0192308	-0.125	1/20	52/4266	0.218	0.2583
1	Metabolism	Amino acid metabolism	Cysteine and methionine metabolism	map00270	0.015625	-0.1429	1/20	64/4266	0.2614	0.2987
1	Metabolism	Nucleotide metabolism	Purine metabolism	map00230	0.0105263	-0.07692	1/20	95/4266	0.3633	0.4009
1	Metabolism	Carbohydrate metabolism	Amino sugar and nucleotide sugar metabolism	map00520	0.00925926	-0.2	1/20	108/4266	0.4019	0.4287
1	Environmental Information Processing	Membrane transport	ABC transporters	map02010	0.00729927	-0.04545	1/20	137/4266	0.4802	0.4957
1	Metabolism	Global and overview maps	Biosynthesis of cofactors	map01240	0.0030581	-0.05263	1/20	327/4266	0.7978	0.7978
2	Metabolism	Amino acid metabolism	Arginine and proline metabolism	map00330	0.025641	-0.125	1/20	78/4266	0.0507	0.1159
3	Metabolism	Nucleotide metabolism	Pyrimidine metabolism	map00240	0.0461538	-0.2727	1/20	65/4266	0.003199	0.05118
3	Metabolism	Amino acid metabolism	Histidine metabolism	map00340	0.0425532	-0.2727	1/20	47/4266	0.0199	0.1061
4	Metabolism	Lipid metabolism	Glycerophospholipid metabolism	map00564	0.0714286	0	1/20	56/4266	0.0001104	0.003533
P values were adjusted using the Benjamini-Hochberg (BH) false discovery rate (FDR) method. Pfdr < 0.1 was considered statistically significant.

## Sheet: S7
Table S7. Partial Spearman Correlation Analysis between microbial and metabolites.
Metabolites	Genus	control_var	r	P value	signif
Thymine	Pseudomonas	gender-age	-0.358	< 0.001	***
Thymidine	Pseudomonas	gender-age	-0.349	< 0.001	***
GPEtn(14:0/22:2)	Pseudomonas	gender-age	-0.339	< 0.001	***
Pseudouridine	Pseudomonas	gender-age	-0.31	< 0.001	***
CDP-DG(18:0/18:0)	Pseudomonas	gender-age	0.195	0.015	*
PGP(i-12:0/i-16:0)	Pseudomonas	gender-age	0.238	0.003	**
Glucosamine	Actinomyces	gender-age	0.381	< 0.001	***
Linoleoyl Ethanolamide	Actinomyces	gender-age	0.371	< 0.001	***
D-erythro-Sphingosine C-20	Actinomyces	gender-age	0.368	< 0.001	***
Glycyl-Asparagine	Actinomyces	gender-age	0.367	< 0.001	***
Gly Lys Asp Asp	Actinomyces	gender-age	0.366	< 0.001	***
Glu Glu	Actinomyces	gender-age	0.365	< 0.001	***
Gamma-D-Glutamylglycine	Actinomyces	gender-age	0.365	< 0.001	***
Gamma-Glutamylglutamic acid	Actinomyces	gender-age	0.364	< 0.001	***
Hydroxyprolyl-Hydroxyproline	Actinomyces	gender-age	0.362	< 0.001	***
Valyl-Aspartate	Actinomyces	gender-age	0.362	< 0.001	***
Glu Met	Actinomyces	gender-age	0.359	< 0.001	***
PI(16:0/16:2(9Z,12Z))	Actinomyces	gender-age	0.358	< 0.001	***
Leukotriene B5	Actinomyces	gender-age	0.355	< 0.001	***
2-Methoxyestradiol-3-methylether	Actinomyces	gender-age	0.352	< 0.001	***
15-deoxy-delta-12,14-PGD2	Actinomyces	gender-age	0.352	< 0.001	***
Formiminoglutamic acid	Actinomyces	gender-age	0.348	< 0.001	***
Seryllysine	Actinomyces	gender-age	0.343	< 0.001	***
Desglucocheirotoxol	Actinomyces	gender-age	0.342	< 0.001	***
DL-2-hydroxy stearic acid	Actinomyces	gender-age	0.342	< 0.001	***
Serylthreonine	Actinomyces	gender-age	0.338	< 0.001	***
Gln Gly	Actinomyces	gender-age	0.337	< 0.001	***
L-Galacto-2-heptulose	Actinomyces	gender-age	0.336	< 0.001	***
Glutaminylserine	Actinomyces	gender-age	0.334	< 0.001	***
Gln Ile	Actinomyces	gender-age	0.332	< 0.001	***
Ser Glu	Actinomyces	gender-age	0.332	< 0.001	***
Gly Phe	Actinomyces	gender-age	0.33	< 0.001	***
Trans-EKODE-(E)-Ib	Actinomyces	gender-age	0.33	< 0.001	***
Thymidine	Actinomyces	gender-age	0.328	< 0.001	***
Gamma-Glu-Leu	Actinomyces	gender-age	0.326	< 0.001	***
E-(gamma-Glutamyl)-lysine	Actinomyces	gender-age	0.325	< 0.001	***
Aerobactin	Actinomyces	gender-age	0.324	< 0.001	***
3-Methyl-3-butenyl apiosyl-(1->6)-glucoside	Actinomyces	gender-age	0.323	< 0.001	***
L-Methionine	Actinomyces	gender-age	0.322	< 0.001	***
Ribosylimidazoleacetic acid	Actinomyces	gender-age	0.322	< 0.001	***
PGA1	Actinomyces	gender-age	0.313	< 0.001	***
9(S)-HpOTrE	Actinomyces	gender-age	0.319	< 0.001	***
Glu Leu	Actinomyces	gender-age	0.315	< 0.001	***
Ser Tyr	Actinomyces	gender-age	0.314	< 0.001	***
Phenylalanyl-Threonine	Actinomyces	gender-age	0.314	< 0.001	***
Formimino-L-glutamic acid	Actinomyces	gender-age	0.313	< 0.001	***
Physagulin C	Actinomyces	gender-age	0.313	< 0.001	***
Formylisoglutamine	Actinomyces	gender-age	0.31	< 0.001	***
Ile Glu Leu	Actinomyces	gender-age	0.31	< 0.001	***
N-Carbamoylsarcosine	Actinomyces	gender-age	0.309	< 0.001	***
Neuromedin N (1-4)	Actinomyces	gender-age	0.306	< 0.001	***
Caffeic Acid	Actinomyces	gender-age	0.305	< 0.001	***
L-4-Hydroxyglutamate semialdehyde	Actinomyces	gender-age	0.304	< 0.001	***
LysoPA(P-16:0e/0:0)	Actinomyces	gender-age	0.301	< 0.001	***
Asp Val	Actinomyces	gender-age	0.298	< 0.001	***
Serylvaline	Actinomyces	gender-age	0.296	< 0.001	***
Cinncassiol D1	Actinomyces	gender-age	0.293	< 0.001	***
8beta-Angeloyloxy-15-hydroxy-1alpha,10R-dimethoxy-3-oxo-11(13)-germacren-12,6alpha-olide	Actinomyces	gender-age	0.292	< 0.001	***
5-Nonyltetrahydro-2-oxo-3-furancarboxylic acid	Actinomyces	gender-age	0.291	< 0.001	***
Leu Thr	Actinomyces	gender-age	0.29	< 0.001	***
Val Glu	Actinomyces	gender-age	0.29	< 0.001	***
LysoPC(18:1(9Z))	Actinomyces	gender-age	0.29	< 0.001	***
Thymine	Actinomyces	gender-age	0.288	< 0.001	***
GPEtn(16:0/18:1)	Actinomyces	gender-age	0.286	< 0.001	***
Gamma glutamyl ornithine	Actinomyces	gender-age	0.285	< 0.001	***
N-Acetylhistidine	Actinomyces	gender-age	0.284	< 0.001	***
Deoxyinosine	Actinomyces	gender-age	0.283	< 0.001	***
(+/-)20-HDoHE	Actinomyces	gender-age	0.282	< 0.001	***
Asp-Phe	Actinomyces	gender-age	0.282	< 0.001	***
8-hydroxy-2-methyl-2-(4-methylpent-3-en-1-yl)-2H-chromene-5-carboxylic acid	Actinomyces	gender-age	0.281	< 0.001	***
Carindone	Actinomyces	gender-age	0.281	< 0.001	***
Glutamylisoleucine	Actinomyces	gender-age	0.281	< 0.001	***
(+/-)10-HDoHE	Actinomyces	gender-age	0.278	< 0.001	***
Ala Glu	Actinomyces	gender-age	0.277	< 0.001	***
Val Val	Actinomyces	gender-age	0.277	< 0.001	***
Asparaginyl-Phenylalanine	Actinomyces	gender-age	0.276	< 0.001	***
Phe Ser	Actinomyces	gender-age	0.273	0.001	***
Isoleucyl-Glycine	Actinomyces	gender-age	0.273	0.001	***
Ile Tyr Lys	Actinomyces	gender-age	0.272	0.001	***
(1S,16R)-5,7,11-trihydroxy-8,8,10,16-tetramethyl-3-[1-(2-methyl-1,3-thiazol-4-yl)prop-1-en-2-yl]-12-methylidene-17-oxa-4-azabicyclo[14.1.0]heptadec-4-en-9-one	Actinomyces	gender-age	0.272	0.001	***
Trp Leu	Actinomyces	gender-age	0.269	0.001	***
Pseudouridine	Actinomyces	gender-age	0.269	0.001	***
Asn Phe	Actinomyces	gender-age	0.269	0.001	***
Cardanoldiene	Actinomyces	gender-age	0.267	0.001	***
Pro Ser Tyr	Actinomyces	gender-age	0.265	0.001	***
Physapubenolide	Actinomyces	gender-age	0.265	0.001	***
Ser Gln	Actinomyces	gender-age	0.262	0.001	***
Glycyl-Histidine	Actinomyces	gender-age	0.253	0.001	***
Desglucocheirotoxin	Actinomyces	gender-age	0.252	0.002	**
Gln Gln	Actinomyces	gender-age	0.252	0.001	***
Tyrosyl-Hydroxyproline	Actinomyces	gender-age	0.251	0.002	**
Hydroxyprolyl-Glutamate	Actinomyces	gender-age	0.247	0.002	**
Ile Gly Pro Pro	Actinomyces	gender-age	0.246	0.002	**
(R)-Laudanidine	Actinomyces	gender-age	0.246	0.002	**
Gln Phe	Actinomyces	gender-age	0.245	0.002	**
Prolylhydroxyproline	Actinomyces	gender-age	0.243	0.002	**
PG(16:0/18:0)	Actinomyces	gender-age	0.243	0.002	**
Tuberoside K	Actinomyces	gender-age	0.241	0.002	**
Ne-Methyl-L-lysine	Actinomyces	gender-age	0.238	0.003	**
PE(15:0/0:0)	Actinomyces	gender-age	0.238	0.003	**
Arginyl-Aspartic acid	Actinomyces	gender-age	0.236	0.003	**
GPEtn(10:0/22:1)	Actinomyces	gender-age	0.234	0.003	**
Chrysophanol	Actinomyces	gender-age	0.228	0.004	**
Faradiol laurate	Actinomyces	gender-age	0.227	0.004	**
His Thr	Actinomyces	gender-age	0.216	0.007	**
Gluconolactone	Actinomyces	gender-age	0.215	0.007	**
Val Arg	Actinomyces	gender-age	0.213	0.008	**
N-Palmitoylsphingosine	Actinomyces	gender-age	0.212	0.008	**
Aloe-Emodin	Actinomyces	gender-age	0.21	0.008	**
Tyr Val	Actinomyces	gender-age	0.201	0.012	*
Tyr Cys Arg Trp	Actinomyces	gender-age	0.144	0.074
PE(P-16:0/2:0)	Actinomyces	gender-age	0.138	0.085
PE(P-18:0/18:2(9Z,12Z))	Actinomyces	gender-age	0.131	0.102
Goshonoside F6	Actinomyces	gender-age	0.019	0.818
Acetyl-DL-Valine	Actinomyces	gender-age	0.016	0.842
Pro Ser Trp	Actinomyces	gender-age	-0.033	0.687
3-O-Protocatechuoylceanothic acid	Actinomyces	gender-age	-0.046	0.568
Asterlingulatoside D	Actinomyces	gender-age	-0.06	0.46
His His Gly	Actinomyces	gender-age	-0.124	0.122
Pro Gly Arg	Actinomyces	gender-age	-0.144	0.074
Jasmolone glucoside	Actinomyces	gender-age	-0.149	0.064
Thiodiglycol	Actinomyces	gender-age	-0.153	0.057
Thr Tyr Phe	Actinomyces	gender-age	-0.155	0.054
PE(P-16:0e/18:1(9Z))	Actinomyces	gender-age	0.201	0.012	*
Pelargonidin	Actinomyces	gender-age	0.2	0.012	*
Valyl-Tyrosine	Actinomyces	gender-age	0.186	0.02	*
PE(P-18:0/18:1)	Actinomyces	gender-age	0.183	0.022	*
GPEtn(14:0/22:2)	Actinomyces	gender-age	0.176	0.028	*
Y-Morphine	Actinomyces	gender-age	0.163	0.043	*
3-Indolebutyric acid	Actinomyces	gender-age	-0.158	0.049	*
4R-Hydroxy solifenacin	Actinomyces	gender-age	-0.166	0.038	*
Arg Gly Tyr	Actinomyces	gender-age	-0.178	0.026	*
Ser Leu Phe Leu	Actinomyces	gender-age	-0.208	0.009	**
Aspartylglycosamine	Actinomyces	gender-age	-0.208	0.009	**
Melongoside P	Actinomyces	gender-age	-0.211	0.008	**
Mocimycin	Actinomyces	gender-age	-0.224	0.005	**
Ganglioside GT2 (d18:1/22:1(13Z))	Actinomyces	gender-age	-0.233	0.003	**
28-Glucosylarjunolate 3-[rhamnosyl-(1->3)-glucuronide]	Actinomyces	gender-age	-0.234	0.003	**
20-Deoxynarasin	Actinomyces	gender-age	-0.235	0.003	**
{[(1R,16Z,24E,26E,28Z)-1,18-dihydroxy-12-[1-(4-hydroxy-3-methoxycyclohexyl)propan-2-yl]-19,30-dimethoxy-15,17,23,29,35-pentamethyl-2,3,10,14,20-pentaoxo-11,36-dioxa-4-azatricyclo[30.3.1.0?,?]hexatriaconta-16,24,26,28-tetraen-21-yl]methoxy}sulfonic acid	Actinomyces	gender-age	-0.238	0.003	**
Calendasaponin B	Actinomyces	gender-age	-0.245	0.002	**
Steviobioside	Actinomyces	gender-age	-0.249	0.002	**
Casuarine 6-alpha-D-glucoside	Actinomyces	gender-age	-0.249	0.002	**
CDP-DG(18:0/18:0)	Actinomyces	gender-age	-0.25	0.002	**
PGP(i-12:0/i-16:0)	Actinomyces	gender-age	-0.256	0.001	***
Gln Tyr Thr Phe	Actinomyces	gender-age	-0.263	0.001	***
Dihydrozeatin-7-N-dihydrozeatin	Actinomyces	gender-age	-0.266	0.001	***
Tyr Thr Phe	Actinomyces	gender-age	-0.271	0.001	***
Lablaboside C	Actinomyces	gender-age	-0.277	< 0.001	***
Arginyl-Lysine	Actinomyces	gender-age	-0.28	< 0.001	***
Ala Ile Leu Ser	Actinomyces	gender-age	-0.298	< 0.001	***
Schidigerasaponin F1	Actinomyces	gender-age	-0.308	< 0.001	***
Arg Lys	Actinomyces	gender-age	-0.323	< 0.001	***
Soyasaponin A2	Actinomyces	gender-age	-0.335	< 0.001	***
Arg Pro Pro Gln	Actinomyces	gender-age	-0.336	< 0.001	***
Licoricesaponin D3	Actinomyces	gender-age	-0.337	< 0.001	***
Asp Ser His Ala	Actinomyces	gender-age	-0.34	< 0.001	***
Lyciumoside VII	Actinomyces	gender-age	-0.357	< 0.001	***
Tyr Asp Asn	Actinomyces	gender-age	-0.377	< 0.001	***
Ala Glu	Rhodococcus	gender-age	-0.207	0.009	**
Asp-Phe	Rhodococcus	gender-age	-0.202	0.011	*
L-Methionine	Rhodococcus	gender-age	-0.2	0.012	*
L-Galacto-2-heptulose	Rhodococcus	gender-age	-0.189	0.018	*
PI(16:0/16:2(9Z,12Z))	Rhodococcus	gender-age	-0.181	0.024	*
Gln Ile	Rhodococcus	gender-age	-0.18	0.024	*
Asp Val	Rhodococcus	gender-age	-0.179	0.025	*
Glu Leu	Rhodococcus	gender-age	-0.178	0.026	*
Glu Glu	Rhodococcus	gender-age	-0.171	0.033	*
Ser Glu	Rhodococcus	gender-age	-0.169	0.035	*
N-Acetylhistidine	Rhodococcus	gender-age	-0.167	0.038	*
(1S,16R)-5,7,11-trihydroxy-8,8,10,16-tetramethyl-3-[1-(2-methyl-1,3-thiazol-4-yl)prop-1-en-2-yl]-12-methylidene-17-oxa-4-azabicyclo[14.1.0]heptadec-4-en-9-one	Rhodococcus	gender-age	-0.167	0.038	*
N-Carbamoylsarcosine	Rhodococcus	gender-age	-0.166	0.039	*
8-hydroxy-2-methyl-2-(4-methylpent-3-en-1-yl)-2H-chromene-5-carboxylic acid	Rhodococcus	gender-age	-0.165	0.039	*
Valyl-Aspartate	Rhodococcus	gender-age	-0.165	0.04	*
Gamma-D-Glutamylglycine	Rhodococcus	gender-age	-0.165	0.039	*
Val Glu	Rhodococcus	gender-age	-0.164	0.041	*
Phenylalanyl-Threonine	Rhodococcus	gender-age	-0.163	0.043	*
Gamma-Glutamylglutamic acid	Rhodococcus	gender-age	-0.153	0.057
Pseudouridine	Rhodococcus	gender-age	-0.153	0.057
Deoxyinosine	Rhodococcus	gender-age	-0.153	0.057
Trp Leu	Rhodococcus	gender-age	-0.152	0.058
Glucosamine	Rhodococcus	gender-age	-0.152	0.058
Tyr Val	Rhodococcus	gender-age	-0.151	0.059
Leu Thr	Rhodococcus	gender-age	-0.149	0.064
Ribosylimidazoleacetic acid	Rhodococcus	gender-age	-0.148	0.066
Gly Phe	Rhodococcus	gender-age	-0.147	0.068
Valyl-Tyrosine	Rhodococcus	gender-age	-0.146	0.068
E-(gamma-Glutamyl)-lysine	Rhodococcus	gender-age	-0.146	0.069
Glutamylisoleucine	Rhodococcus	gender-age	-0.144	0.074
3-O-Protocatechuoylceanothic acid	Rhodococcus	gender-age	-0.143	0.076
Neuromedin N (1-4)	Rhodococcus	gender-age	-0.139	0.083
Hydroxyprolyl-Hydroxyproline	Rhodococcus	gender-age	-0.139	0.085
Physapubenolide	Rhodococcus	gender-age	-0.139	0.083
Prolylhydroxyproline	Rhodococcus	gender-age	-0.139	0.083
Desglucocheirotoxol	Rhodococcus	gender-age	-0.137	0.088
Glu Met	Rhodococcus	gender-age	-0.136	0.091
Serylvaline	Rhodococcus	gender-age	-0.135	0.093
Desglucocheirotoxin	Rhodococcus	gender-age	-0.133	0.098
Faradiol laurate	Rhodococcus	gender-age	-0.13	0.105
Phe Ser	Rhodococcus	gender-age	-0.127	0.113
Gln Gly	Rhodococcus	gender-age	-0.126	0.116
2-Methoxyestradiol-3-methylether	Rhodococcus	gender-age	-0.126	0.117
PE(15:0/0:0)	Rhodococcus	gender-age	-0.126	0.118
Glycyl-Asparagine	Rhodococcus	gender-age	-0.126	0.118
Formylisoglutamine	Rhodococcus	gender-age	-0.125	0.12
Thymine	Rhodococcus	gender-age	-0.125	0.119
Asparaginyl-Phenylalanine	Rhodococcus	gender-age	-0.125	0.121
Arginyl-Aspartic acid	Rhodococcus	gender-age	-0.124	0.124
Serylthreonine	Rhodococcus	gender-age	-0.123	0.126
Gly Lys Asp Asp	Rhodococcus	gender-age	-0.122	0.13
Ser Gln	Rhodococcus	gender-age	-0.121	0.133
Ile Glu Leu	Rhodococcus	gender-age	-0.121	0.131
Ile Tyr Lys	Rhodococcus	gender-age	-0.12	0.137
Ne-Methyl-L-lysine	Rhodococcus	gender-age	-0.119	0.138
Linoleoyl Ethanolamide	Rhodococcus	gender-age	-0.119	0.138
3-Methyl-3-butenyl apiosyl-(1->6)-glucoside	Rhodococcus	gender-age	-0.118	0.141
Aerobactin	Rhodococcus	gender-age	-0.118	0.142
(R)-Laudanidine	Rhodococcus	gender-age	-0.118	0.142
Seryllysine	Rhodococcus	gender-age	-0.117	0.146
Isoleucyl-Glycine	Rhodococcus	gender-age	-0.116	0.15
N-Palmitoylsphingosine	Rhodococcus	gender-age	-0.114	0.158
Gluconolactone	Rhodococcus	gender-age	-0.113	0.16
PGA1	Rhodococcus	gender-age	-0.113	0.158
Gln Phe	Rhodococcus	gender-age	-0.112	0.166
Cinncassiol D1	Rhodococcus	gender-age	-0.111	0.166
GPEtn(16:0/18:1)	Rhodococcus	gender-age	-0.11	0.172
Trans-EKODE-(E)-Ib	Rhodococcus	gender-age	-0.108	0.178
GPEtn(10:0/22:1)	Rhodococcus	gender-age	-0.106	0.187
Thymidine	Rhodococcus	gender-age	-0.104	0.196
D-erythro-Sphingosine C-20	Rhodococcus	gender-age	-0.103	0.201
Gln Gln	Rhodococcus	gender-age	-0.103	0.201
Carindone	Rhodococcus	gender-age	-0.103	0.202
LysoPC(18:1(9Z))	Rhodococcus	gender-age	-0.102	0.205
DL-2-hydroxy stearic acid	Rhodococcus	gender-age	-0.1	0.213
5-Nonyltetrahydro-2-oxo-3-furancarboxylic acid	Rhodococcus	gender-age	-0.099	0.219
Glutaminylserine	Rhodococcus	gender-age	-0.099	0.219
Physagulin C	Rhodococcus	gender-age	-0.099	0.218
Cardanoldiene	Rhodococcus	gender-age	-0.098	0.224
Glycyl-Histidine	Rhodococcus	gender-age	-0.097	0.229
L-4-Hydroxyglutamate semialdehyde	Rhodococcus	gender-age	-0.097	0.226
Asn Phe	Rhodococcus	gender-age	-0.096	0.234
Pro Ser Tyr	Rhodococcus	gender-age	-0.095	0.239
8beta-Angeloyloxy-15-hydroxy-1alpha,10R-dimethoxy-3-oxo-11(13)-germacren-12,6alpha-olide	Rhodococcus	gender-age	-0.09	0.263
15-deoxy-delta-12,14-PGD2	Rhodococcus	gender-age	-0.089	0.271
Val Arg	Rhodococcus	gender-age	-0.083	0.304
Hydroxyprolyl-Glutamate	Rhodococcus	gender-age	-0.083	0.303
Leukotriene B5	Rhodococcus	gender-age	-0.082	0.311
Ile Gly Pro Pro	Rhodococcus	gender-age	-0.081	0.318
9(S)-HpOTrE	Rhodococcus	gender-age	-0.08	0.323
Ser Tyr	Rhodococcus	gender-age	-0.079	0.328
PE(P-18:0/18:1)	Rhodococcus	gender-age	-0.078	0.335
Tuberoside K	Rhodococcus	gender-age	-0.078	0.333
PE(P-18:0/18:2(9Z,12Z))	Rhodococcus	gender-age	-0.069	0.393
PE(P-16:0e/18:1(9Z))	Rhodococcus	gender-age	-0.066	0.416
(+/-)20-HDoHE	Rhodococcus	gender-age	-0.065	0.423
PG(16:0/18:0)	Rhodococcus	gender-age	-0.06	0.455
Tyr Cys Arg Trp	Rhodococcus	gender-age	-0.058	0.473
PE(P-16:0/2:0)	Rhodococcus	gender-age	-0.058	0.473
Y-Morphine	Rhodococcus	gender-age	-0.056	0.489
Caffeic Acid	Rhodococcus	gender-age	-0.053	0.508
LysoPA(P-16:0e/0:0)	Rhodococcus	gender-age	-0.052	0.517
GPEtn(14:0/22:2)	Rhodococcus	gender-age	-0.033	0.68
His Thr	Rhodococcus	gender-age	-0.033	0.685
(+/-)10-HDoHE	Rhodococcus	gender-age	-0.03	0.714
Chrysophanol	Rhodococcus	gender-age	-0.018	0.828
Pro Ser Trp	Rhodococcus	gender-age	-0.01	0.899
Goshonoside F6	Rhodococcus	gender-age	0.004	0.965
Aspartylglycosamine	Rhodococcus	gender-age	0.012	0.881
4R-Hydroxy solifenacin	Rhodococcus	gender-age	0.025	0.756
Asterlingulatoside D	Rhodococcus	gender-age	0.028	0.733
His His Gly	Rhodococcus	gender-age	0.029	0.717
Pelargonidin	Rhodococcus	gender-age	0.032	0.69
Aloe-Emodin	Rhodococcus	gender-age	0.036	0.653
Asp Ser His Ala	Rhodococcus	gender-age	0.041	0.614
3-Indolebutyric acid	Rhodococcus	gender-age	0.051	0.528
Steviobioside	Rhodococcus	gender-age	0.058	0.469
Thiodiglycol	Rhodococcus	gender-age	0.063	0.437
{[(1R,16Z,24E,26E,28Z)-1,18-dihydroxy-12-[1-(4-hydroxy-3-methoxycyclohexyl)propan-2-yl]-19,30-dimethoxy-15,17,23,29,35-pentamethyl-2,3,10,14,20-pentaoxo-11,36-dioxa-4-azatricyclo[30.3.1.0?,?]hexatriaconta-16,24,26,28-tetraen-21-yl]methoxy}sulfonic acid	Rhodococcus	gender-age	0.063	0.437
Ala Ile Leu Ser	Rhodococcus	gender-age	0.067	0.405
Thr Tyr Phe	Rhodococcus	gender-age	0.067	0.403
Jasmolone glucoside	Rhodococcus	gender-age	0.067	0.404
Ganglioside GT2 (d18:1/22:1(13Z))	Rhodococcus	gender-age	0.073	0.364
Lablaboside C	Rhodococcus	gender-age	0.078	0.332
Ser Leu Phe Leu	Rhodococcus	gender-age	0.082	0.306
28-Glucosylarjunolate 3-[rhamnosyl-(1->3)-glucuronide]	Rhodococcus	gender-age	0.082	0.308
Gln Tyr Thr Phe	Rhodococcus	gender-age	0.083	0.3
PGP(i-12:0/i-16:0)	Rhodococcus	gender-age	0.084	0.296
Casuarine 6-alpha-D-glucoside	Rhodococcus	gender-age	0.094	0.245
Tyr Thr Phe	Rhodococcus	gender-age	0.095	0.237
Pro Gly Arg	Rhodococcus	gender-age	0.102	0.207
CDP-DG(18:0/18:0)	Rhodococcus	gender-age	0.103	0.199
Calendasaponin B	Rhodococcus	gender-age	0.105	0.192
Arg Gly Tyr	Rhodococcus	gender-age	0.11	0.174
20-Deoxynarasin	Rhodococcus	gender-age	0.111	0.168
Lyciumoside VII	Rhodococcus	gender-age	0.117	0.147
Soyasaponin A2	Rhodococcus	gender-age	0.126	0.116
Licoricesaponin D3	Rhodococcus	gender-age	0.128	0.112
Arg Pro Pro Gln	Rhodococcus	gender-age	0.132	0.1
Tyr Asp Asn	Rhodococcus	gender-age	0.137	0.089
Schidigerasaponin F1	Rhodococcus	gender-age	0.138	0.087
Dihydrozeatin-7-N-dihydrozeatin	Rhodococcus	gender-age	0.143	0.075
Mocimycin	Rhodococcus	gender-age	0.152	0.058
Acetyl-DL-Valine	Rhodococcus	gender-age	0.153	0.057
Melongoside P	Rhodococcus	gender-age	0.155	0.054
Gamma-Glu-Leu	Rhodococcus	gender-age	-0.163	0.042	*
Tyrosyl-Hydroxyproline	Rhodococcus	gender-age	-0.163	0.042	*
Ala Glu	Rothia	gender-age	-0.01	0.897
Formylisoglutamine	Rothia	gender-age	-0.009	0.911
Gln Gly	Rothia	gender-age	0.141	0.078
GPEtn(10:0/22:1)	Rothia	gender-age	0.101	0.208
Gamma-Glutamylglutamic acid	Rothia	gender-age	0.115	0.151
3-Indolebutyric acid	Rothia	gender-age	0.021	0.792
Gly Phe	Rothia	gender-age	0.044	0.585
Arg Pro Pro Gln	Rothia	gender-age	0.013	0.872
Pro Gly Arg	Rothia	gender-age	-0.02	0.802
3-Methyl-3-butenyl apiosyl-(1->6)-glucoside	Rothia	gender-age	0.083	0.3
Pro Ser Trp	Rothia	gender-age	-0.086	0.288
Glu Glu	Rothia	gender-age	0.121	0.133
Schidigerasaponin F1	Rothia	gender-age	0.008	0.916
Glu Met	Rothia	gender-age	0.047	0.557
Faradiol laurate	Rothia	gender-age	0.137	0.087
PE(P-18:0/18:2(9Z,12Z))	Rothia	gender-age	-0.054	0.501
GPEtn(16:0/18:1)	Rothia	gender-age	0.034	0.673
Ne-Methyl-L-lysine	Rothia	gender-age	0.078	0.333
L-Methionine	Rothia	gender-age	0.04	0.62
Tyr Val	Rothia	gender-age	-0.048	0.549
Ser Tyr	Rothia	gender-age	-0.024	0.767
Val Val	Rothia	gender-age	0.001	0.985
Tyr Cys Arg Trp	Rothia	gender-age	-0.02	0.808
5-Nonyltetrahydro-2-oxo-3-furancarboxylic acid	Rothia	gender-age	-0.04	0.621
Gln Ile	Rothia	gender-age	0.049	0.545
Val Val	Rhodococcus	gender-age	-0.159	0.048	*
Gln Phe	Rothia	gender-age	0.132	0.101
Gamma glutamyl ornithine	Rhodococcus	gender-age	-0.159	0.047	*
Ala Ile Leu Ser	Rothia	gender-age	-0.054	0.505
Formiminoglutamic acid	Rhodococcus	gender-age	-0.159	0.047	*
Trp Leu	Rothia	gender-age	0.028	0.73
Formimino-L-glutamic acid	Rhodococcus	gender-age	-0.158	0.049	*
2-Methoxyestradiol-3-methylether	Rothia	gender-age	0.036	0.655
PE(P-18:0/18:1)	Rothia	gender-age	0.045	0.575
Arginyl-Lysine	Rhodococcus	gender-age	0.159	0.048	*
Formimino-L-glutamic acid	Rothia	gender-age	0.062	0.442
Tyr Asp Asn	Rothia	gender-age	0.022	0.787
Pseudouridine	Rothia	gender-age	0.044	0.588
Asp Val	Rothia	gender-age	0.066	0.412
Licoricesaponin D3	Rothia	gender-age	0.024	0.767
Phe Ser	Rothia	gender-age	0.046	0.569
Ribosylimidazoleacetic acid	Rothia	gender-age	0.022	0.783
His His Gly	Rothia	gender-age	0.112	0.164
Glutaminylserine	Rothia	gender-age	0.056	0.485
Arg Lys	Rhodococcus	gender-age	0.162	0.043	*
Ser Glu	Rothia	gender-age	0.064	0.427
Arginyl-Aspartic acid	Rothia	gender-age	-0.041	0.608
Val Arg	Rothia	gender-age	0.061	0.451
Ile Gly Pro Pro	Rothia	gender-age	0.293	< 0.001	***
Leu Thr	Rothia	gender-age	0.025	0.757
Thiodiglycol	Rothia	gender-age	-0.104	0.195
Lyciumoside VII	Rothia	gender-age	-0.281	< 0.001	***
20-Deoxynarasin	Rothia	gender-age	-0.194	0.015	*
Ganglioside GT2 (d18:1/22:1(13Z))	Rothia	gender-age	-0.043	0.592
Glu Leu	Rothia	gender-age	0.008	0.92
Asn Phe	Rothia	gender-age	0.058	0.468
Linoleoyl Ethanolamide	Rothia	gender-age	0.161	0.045	*
Soyasaponin A2	Rothia	gender-age	0.016	0.847
Desglucocheirotoxol	Rothia	gender-age	0.119	0.139
Pro Ser Tyr	Rothia	gender-age	0.02	0.804
Ser Gln	Rothia	gender-age	0.226	0.005	**
Steviobioside	Rothia	gender-age	-0.118	0.142
Ile Tyr Lys	Rothia	gender-age	0.134	0.096
Acetyl-DL-Valine	Rothia	gender-age	0.195	0.015	*
PGP(i-12:0/i-16:0)	Rothia	gender-age	-0.076	0.343
Gln Tyr Thr Phe	Rothia	gender-age	-0.05	0.537
Thr Tyr Phe	Rothia	gender-age	0.032	0.69
Ile Glu Leu	Rothia	gender-age	0.057	0.477
Ser Leu Phe Leu	Rothia	gender-age	0.082	0.309
D-erythro-Sphingosine C-20	Rothia	gender-age	0.084	0.295
GPEtn(14:0/22:2)	Rothia	gender-age	-0.009	0.916
PE(P-16:0/2:0)	Rothia	gender-age	0.039	0.633
Chrysophanol	Rothia	gender-age	0.081	0.313
28-Glucosylarjunolate 3-[rhamnosyl-(1->3)-glucuronide]	Rothia	gender-age	-0.127	0.114
4R-Hydroxy solifenacin	Rothia	gender-age	0.094	0.245
Casuarine 6-alpha-D-glucoside	Rothia	gender-age	0.069	0.39
Neuromedin N (1-4)	Rothia	gender-age	0.221	0.006	**
Calendasaponin B	Rothia	gender-age	-0.103	0.202
Asterlingulatoside D	Rothia	gender-age	0.149	0.063
Phenylalanyl-Threonine	Rothia	gender-age	0.083	0.304
Tyr Thr Phe	Rothia	gender-age	-0.023	0.78
Aspartylglycosamine	Rothia	gender-age	-0.124	0.122
Physagulin C	Rothia	gender-age	0.244	0.002	**
Aerobactin	Rothia	gender-age	0.12	0.135
Mocimycin	Rothia	gender-age	-0.074	0.359
{[(1R,16Z,24E,26E,28Z)-1,18-dihydroxy-12-[1-(4-hydroxy-3-methoxycyclohexyl)propan-2-yl]-19,30-dimethoxy-15,17,23,29,35-pentamethyl-2,3,10,14,20-pentaoxo-11,36-dioxa-4-azatricyclo[30.3.1.0?,?]hexatriaconta-16,24,26,28-tetraen-21-yl]methoxy}sulfonic acid	Rothia	gender-age	0.005	0.948
Thymine	Rothia	gender-age	0.094	0.243
Thymidine	Rothia	gender-age	0.014	0.858
Gly Lys Asp Asp	Rothia	gender-age	0.081	0.317
Arg Gly Tyr	Rothia	gender-age	-0.047	0.562
Hydroxyprolyl-Hydroxyproline	Rothia	gender-age	0.153	0.056
Asp Ser His Ala	Rothia	gender-age	-0.081	0.315
Hydroxyprolyl-Glutamate	Rothia	gender-age	0.142	0.078
Melongoside P	Rothia	gender-age	-0.157	0.05	*
Lablaboside C	Rothia	gender-age	-0.217	0.006	**
Arg Lys	Rothia	gender-age	-0.075	0.354
Val Glu	Rothia	gender-age	0.101	0.21
His Thr	Rothia	gender-age	0.063	0.436
8-hydroxy-2-methyl-2-(4-methylpent-3-en-1-yl)-2H-chromene-5-carboxylic acid	Rothia	gender-age	0.052	0.52
N-Palmitoylsphingosine	Rothia	gender-age	0.081	0.318
15-deoxy-delta-12,14-PGD2	Rothia	gender-age	0.072	0.373
Gluconolactone	Rothia	gender-age	0.045	0.573
Gamma-Glu-Leu	Rothia	gender-age	0.063	0.435
Valyl-Aspartate	Rothia	gender-age	0.034	0.674
N-Carbamoylsarcosine	Rothia	gender-age	0.036	0.657
Leukotriene B5	Rothia	gender-age	0.094	0.244
N-Acetylhistidine	Rothia	gender-age	0.073	0.362
Arginyl-Lysine	Rothia	gender-age	-0.074	0.358
Seryllysine	Rothia	gender-age	0.137	0.087
Gamma-D-Glutamylglycine	Rothia	gender-age	0.031	0.698
Deoxyinosine	Rothia	gender-age	0.093	0.246
3-O-Protocatechuoylceanothic acid	Rothia	gender-age	-0.083	0.304
Y-Morphine	Rothia	gender-age	0.078	0.334
Goshonoside F6	Rothia	gender-age	0.206	0.01	**
Gamma glutamyl ornithine	Rothia	gender-age	0.08	0.319
Valyl-Tyrosine	Rothia	gender-age	0.014	0.864
Physapubenolide	Rothia	gender-age	0.005	0.947
(R)-Laudanidine	Rothia	gender-age	-0.018	0.825
Tyrosyl-Hydroxyproline	Rothia	gender-age	0.028	0.732
Prolylhydroxyproline	Rothia	gender-age	-0.046	0.572
(1S,16R)-5,7,11-trihydroxy-8,8,10,16-tetramethyl-3-[1-(2-methyl-1,3-thiazol-4-yl)prop-1-en-2-yl]-12-methylidene-17-oxa-4-azabicyclo[14.1.0]heptadec-4-en-9-one	Rothia	gender-age	0.088	0.277
Jasmolone glucoside	Rothia	gender-age	-0.032	0.69
Trans-EKODE-(E)-Ib	Rothia	gender-age	0.041	0.613
(+/-)20-HDoHE	Rothia	gender-age	0.136	0.092
9(S)-HpOTrE	Rothia	gender-age	0.073	0.365
DL-2-hydroxy stearic acid	Rothia	gender-age	0.079	0.326
PG(16:0/18:0)	Rothia	gender-age	0.073	0.366
LysoPC(18:1(9Z))	Rothia	gender-age	0.012	0.884
Carindone	Rothia	gender-age	0.093	0.247
PE(P-16:0e/18:1(9Z))	Rothia	gender-age	0.011	0.894
LysoPA(P-16:0e/0:0)	Rothia	gender-age	-0.014	0.859
(+/-)10-HDoHE	Rothia	gender-age	0.13	0.107
Cinncassiol D1	Rothia	gender-age	-0.039	0.628
PE(15:0/0:0)	Rothia	gender-age	0.041	0.607
Pelargonidin	Rothia	gender-age	0.081	0.317
Cardanoldiene	Rothia	gender-age	0.021	0.799
PGA1	Rothia	gender-age	0.129	0.109
Aloe-Emodin	Rothia	gender-age	0.055	0.494
CDP-DG(18:0/18:0)	Rothia	gender-age	0.044	0.584
Dihydrozeatin-7-N-dihydrozeatin	Rothia	gender-age	0.038	0.639
Glutamylisoleucine	Rothia	gender-age	-0.007	0.929
Asp-Phe	Rothia	gender-age	0.084	0.295
Asparaginyl-Phenylalanine	Rothia	gender-age	0.079	0.325
Serylvaline	Rothia	gender-age	0.154	0.056
Glycyl-Asparagine	Rothia	gender-age	0.11	0.173
Glycyl-Histidine	Rothia	gender-age	0.031	0.697
Formiminoglutamic acid	Rothia	gender-age	0.04	0.621
Serylthreonine	Rothia	gender-age	0.028	0.724
E-(gamma-Glutamyl)-lysine	Rothia	gender-age	-0.004	0.956
L-Galacto-2-heptulose	Rothia	gender-age	0.1	0.216
L-4-Hydroxyglutamate semialdehyde	Rothia	gender-age	-0.015	0.854
Caffeic Acid	Rothia	gender-age	0.006	0.944
Glucosamine	Rothia	gender-age	0.066	0.412
PI(16:0/16:2(9Z,12Z))	Rothia	gender-age	0.213	0.008	**
Isoleucyl-Glycine	Rothia	gender-age	0.281	< 0.001	***
Desglucocheirotoxin	Rothia	gender-age	0.167	0.038	*
Tuberoside K	Rothia	gender-age	0.3	< 0.001	***
Gln Gln	Rothia	gender-age	0.222	0.005	**
3-Indolebutyric acid	Atopobium	gender-age	-0.036	0.655
8beta-Angeloyloxy-15-hydroxy-1alpha,10R-dimethoxy-3-oxo-11(13)-germacren-12,6alpha-olide	Rothia	gender-age	0.158	0.048	*
Ala Glu	Atopobium	gender-age	0.266	0.001	***
Pro Gly Arg	Atopobium	gender-age	-0.125	0.12
Formylisoglutamine	Atopobium	gender-age	0.332	< 0.001	***
Pro Ser Trp	Atopobium	gender-age	0.008	0.917
Gln Gly	Atopobium	gender-age	0.297	< 0.001	***
GPEtn(10:0/22:1)	Atopobium	gender-age	0.219	0.006	**
Gamma-Glutamylglutamic acid	Atopobium	gender-age	0.336	< 0.001	***
Gly Phe	Atopobium	gender-age	0.285	< 0.001	***
Formiminoglutamic acid	Solobacterium	gender-age	0.562	< 0.001	***
3-Methyl-3-butenyl apiosyl-(1->6)-glucoside	Atopobium	gender-age	0.295	< 0.001	***
Glu Glu	Atopobium	gender-age	0.348	< 0.001	***
Schidigerasaponin F1	Atopobium	gender-age	-0.376	< 0.001	***
Glu Met	Atopobium	gender-age	0.293	< 0.001	***
Faradiol laurate	Atopobium	gender-age	0.246	0.002	**
PE(P-18:0/18:2(9Z,12Z))	Atopobium	gender-age	0.17	0.034	*
Tyr Cys Arg Trp	Atopobium	gender-age	0.119	0.138
GPEtn(16:0/18:1)	Atopobium	gender-age	0.259	0.001	***
Ne-Methyl-L-lysine	Atopobium	gender-age	0.259	0.001	***
Ile Gly Pro Pro	Atopobium	gender-age	0.111	0.167
L-Methionine	Atopobium	gender-age	0.288	< 0.001	***
Tyr Val	Atopobium	gender-age	0.223	0.005	**
Ser Tyr	Atopobium	gender-age	0.284	< 0.001	***
20-Deoxynarasin	Atopobium	gender-age	-0.017	0.832
Val Val	Atopobium	gender-age	0.279	< 0.001	***
5-Nonyltetrahydro-2-oxo-3-furancarboxylic acid	Atopobium	gender-age	0.267	0.001	***
Gln Ile	Atopobium	gender-age	0.293	< 0.001	***
Gln Phe	Atopobium	gender-age	0.227	0.004	**
Lyciumoside VII	Atopobium	gender-age	-0.312	< 0.001	***
Ala Ile Leu Ser	Atopobium	gender-age	-0.31	< 0.001	***
Trp Leu	Atopobium	gender-age	0.209	0.009	**
Linoleoyl Ethanolamide	Atopobium	gender-age	0.363	< 0.001	***
2-Methoxyestradiol-3-methylether	Atopobium	gender-age	0.306	< 0.001	***
PE(P-18:0/18:1)	Atopobium	gender-age	0.19	0.018	*
Ser Gln	Atopobium	gender-age	0.212	0.008	**
Formimino-L-glutamic acid	Atopobium	gender-age	0.344	< 0.001	***
His His Gly	Atopobium	gender-age	-0.051	0.531
Tyr Asp Asn	Atopobium	gender-age	-0.243	0.002	**
Acetyl-DL-Valine	Atopobium	gender-age	0.034	0.676
Pseudouridine	Atopobium	gender-age	0.282	< 0.001	***
Asp Val	Atopobium	gender-age	0.278	< 0.001	***
Formiminoglutamic acid	Porphyromonas	gender-age	0.52	< 0.001	***
Phe Ser	Atopobium	gender-age	0.298	< 0.001	***
Ribosylimidazoleacetic acid	Atopobium	gender-age	0.304	< 0.001	***
Glutaminylserine	Atopobium	gender-age	0.272	0.001	***
Ser Glu	Atopobium	gender-age	0.319	< 0.001	***
Lablaboside C	Atopobium	gender-age	-0.13	0.106
Arginyl-Aspartic acid	Atopobium	gender-age	0.274	0.001	***
Val Arg	Atopobium	gender-age	0.19	0.018	*
Neuromedin N (1-4)	Atopobium	gender-age	0.241	0.002	**
Goshonoside F6	Atopobium	gender-age	-0.054	0.504
Leu Thr	Atopobium	gender-age	0.281	< 0.001	***
Thiodiglycol	Atopobium	gender-age	-0.182	0.023	*
Physagulin C	Atopobium	gender-age	0.232	0.004	**
Ganglioside GT2 (d18:1/22:1(13Z))	Atopobium	gender-age	-0.283	< 0.001	***
Glu Leu	Atopobium	gender-age	0.289	< 0.001	***
Asn Phe	Atopobium	gender-age	0.232	0.004	**
Isoleucyl-Glycine	Atopobium	gender-age	0.136	0.091
Soyasaponin A2	Atopobium	gender-age	-0.383	< 0.001	***
Desglucocheirotoxol	Atopobium	gender-age	0.287	< 0.001	***
Thr Tyr Phe	Atopobium	gender-age	-0.151	0.06
Pro Ser Tyr	Atopobium	gender-age	0.301	< 0.001	***
PI(16:0/16:2(9Z,12Z))	Atopobium	gender-age	0.255	0.001	***
Steviobioside	Atopobium	gender-age	-0.289	< 0.001	***
GPEtn(14:0/22:2)	Atopobium	gender-age	0.108	0.18
Ile Tyr Lys	Atopobium	gender-age	0.21	0.008	**
Chrysophanol	Atopobium	gender-age	0.157	0.05	*
PGP(i-12:0/i-16:0)	Atopobium	gender-age	-0.355	< 0.001	***
Gln Tyr Thr Phe	Atopobium	gender-age	-0.183	0.022	*
Ile Glu Leu	Atopobium	gender-age	0.283	< 0.001	***
Ser Leu Phe Leu	Atopobium	gender-age	-0.195	0.015	*
D-erythro-Sphingosine C-20	Atopobium	gender-age	0.396	< 0.001	***
Asterlingulatoside D	Atopobium	gender-age	-0.152	0.058
PE(P-16:0/2:0)	Atopobium	gender-age	0.19	0.018	*
28-Glucosylarjunolate 3-[rhamnosyl-(1->3)-glucuronide]	Atopobium	gender-age	-0.273	0.001	***
4R-Hydroxy solifenacin	Atopobium	gender-age	-0.221	0.005	**
Tuberoside K	Atopobium	gender-age	0.058	0.475
Casuarine 6-alpha-D-glucoside	Atopobium	gender-age	-0.208	0.009	**
Desglucocheirotoxin	Atopobium	gender-age	0.162	0.043	*
Calendasaponin B	Atopobium	gender-age	-0.229	0.004	**
Phenylalanyl-Threonine	Atopobium	gender-age	0.279	< 0.001	***
Tyr Thr Phe	Atopobium	gender-age	-0.219	0.006	**
Aspartylglycosamine	Atopobium	gender-age	-0.179	0.026	*
Arg Gly Tyr	Atopobium	gender-age	-0.114	0.157
Aerobactin	Atopobium	gender-age	0.334	< 0.001	***
Mocimycin	Atopobium	gender-age	-0.313	< 0.001	***
{[(1R,16Z,24E,26E,28Z)-1,18-dihydroxy-12-[1-(4-hydroxy-3-methoxycyclohexyl)propan-2-yl]-19,30-dimethoxy-15,17,23,29,35-pentamethyl-2,3,10,14,20-pentaoxo-11,36-dioxa-4-azatricyclo[30.3.1.0?,?]hexatriaconta-16,24,26,28-tetraen-21-yl]methoxy}sulfonic acid	Atopobium	gender-age	-0.32	< 0.001	***
Thymine	Atopobium	gender-age	0.234	0.003	**
Thymidine	Atopobium	gender-age	0.334	< 0.001	***
Gly Lys Asp Asp	Atopobium	gender-age	0.341	< 0.001	***
Hydroxyprolyl-Hydroxyproline	Atopobium	gender-age	0.298	< 0.001	***
Asp Ser His Ala	Atopobium	gender-age	-0.307	< 0.001	***
Hydroxyprolyl-Glutamate	Atopobium	gender-age	0.23	0.004	**
Melongoside P	Atopobium	gender-age	-0.321	< 0.001	***
Gln Gln	Atopobium	gender-age	0.194	0.015	*
Gluconolactone	Atopobium	gender-age	0.107	0.184
Arg Lys	Atopobium	gender-age	-0.256	0.001	***
Val Glu	Atopobium	gender-age	0.238	0.003	**
His Thr	Atopobium	gender-age	0.202	0.012	*
8-hydroxy-2-methyl-2-(4-methylpent-3-en-1-yl)-2H-chromene-5-carboxylic acid	Atopobium	gender-age	0.296	< 0.001	***
N-Palmitoylsphingosine	Atopobium	gender-age	0.26	0.001	***
15-deoxy-delta-12,14-PGD2	Atopobium	gender-age	0.294	< 0.001	***
Gamma-Glu-Leu	Atopobium	gender-age	0.303	< 0.001	***
Valyl-Aspartate	Atopobium	gender-age	0.346	< 0.001	***
N-Carbamoylsarcosine	Atopobium	gender-age	0.283	< 0.001	***
3-O-Protocatechuoylceanothic acid	Atopobium	gender-age	-0.085	0.292
Y-Morphine	Atopobium	gender-age	0.006	0.94
Leukotriene B5	Atopobium	gender-age	0.306	< 0.001	***
N-Acetylhistidine	Atopobium	gender-age	0.269	0.001	***
Arginyl-Lysine	Atopobium	gender-age	-0.236	0.003	**
Seryllysine	Atopobium	gender-age	0.312	< 0.001	***
Gamma-D-Glutamylglycine	Atopobium	gender-age	0.34	< 0.001	***
Deoxyinosine	Atopobium	gender-age	0.271	0.001	***
8beta-Angeloyloxy-15-hydroxy-1alpha,10R-dimethoxy-3-oxo-11(13)-germacren-12,6alpha-olide	Atopobium	gender-age	0.267	0.001	***
Gamma glutamyl ornithine	Atopobium	gender-age	0.276	< 0.001	***
Jasmolone glucoside	Atopobium	gender-age	-0.107	0.182
Valyl-Tyrosine	Atopobium	gender-age	0.214	0.007	**
Physapubenolide	Atopobium	gender-age	0.285	< 0.001	***
(R)-Laudanidine	Atopobium	gender-age	0.308	< 0.001	***
Tyrosyl-Hydroxyproline	Atopobium	gender-age	0.254	0.001	***
Prolylhydroxyproline	Atopobium	gender-age	0.252	0.002	**
(1S,16R)-5,7,11-trihydroxy-8,8,10,16-tetramethyl-3-[1-(2-methyl-1,3-thiazol-4-yl)prop-1-en-2-yl]-12-methylidene-17-oxa-4-azabicyclo[14.1.0]heptadec-4-en-9-one	Atopobium	gender-age	0.236	0.003	**
Trans-EKODE-(E)-Ib	Atopobium	gender-age	0.322	< 0.001	***
(+/-)20-HDoHE	Atopobium	gender-age	0.218	0.006	**
9(S)-HpOTrE	Atopobium	gender-age	0.336	< 0.001	***
DL-2-hydroxy stearic acid	Atopobium	gender-age	0.357	< 0.001	***
PG(16:0/18:0)	Atopobium	gender-age	0.17	0.034	*
LysoPC(18:1(9Z))	Atopobium	gender-age	0.211	0.008	**
Pelargonidin	Atopobium	gender-age	0.125	0.121
Carindone	Atopobium	gender-age	0.251	0.002	**
PGA1	Atopobium	gender-age	0.263	0.001	***
Aloe-Emodin	Atopobium	gender-age	0.148	0.065
PE(P-16:0e/18:1(9Z))	Atopobium	gender-age	0.175	0.029	*
LysoPA(P-16:0e/0:0)	Atopobium	gender-age	0.269	0.001	***
(+/-)10-HDoHE	Atopobium	gender-age	0.171	0.033	*
Cinncassiol D1	Atopobium	gender-age	0.324	< 0.001	***
PE(15:0/0:0)	Atopobium	gender-age	0.28	< 0.001	***
Cardanoldiene	Atopobium	gender-age	0.238	0.003	**
Cinncassiol D1	Peptostreptococcus	gender-age	0.502	< 0.001	***
Dihydrozeatin-7-N-dihydrozeatin	Atopobium	gender-age	-0.229	0.004	**
Glutamylisoleucine	Atopobium	gender-age	0.265	0.001	***
Asp-Phe	Atopobium	gender-age	0.244	0.002	**
Asparaginyl-Phenylalanine	Atopobium	gender-age	0.269	0.001	***
Serylvaline	Atopobium	gender-age	0.247	0.002	**
Glycyl-Asparagine	Atopobium	gender-age	0.341	< 0.001	***
Glycyl-Histidine	Atopobium	gender-age	0.212	0.008	**
Formiminoglutamic acid	Atopobium	gender-age	0.376	< 0.001	***
Serylthreonine	Atopobium	gender-age	0.306	< 0.001	***
E-(gamma-Glutamyl)-lysine	Atopobium	gender-age	0.292	< 0.001	***
L-Galacto-2-heptulose	Atopobium	gender-age	0.295	< 0.001	***
L-4-Hydroxyglutamate semialdehyde	Atopobium	gender-age	0.314	< 0.001	***
Caffeic Acid	Atopobium	gender-age	0.233	0.003	**
Glucosamine	Atopobium	gender-age	0.363	< 0.001	***
Ala Glu	Porphyromonas	gender-age	0.366	< 0.001	***
Glycyl-Asparagine	Porphyromonas	gender-age	0.489	< 0.001	***
Gln Gly	Porphyromonas	gender-age	0.393	< 0.001	***
GPEtn(10:0/22:1)	Porphyromonas	gender-age	0.384	< 0.001	***
Pro Ser Trp	Porphyromonas	gender-age	-0.039	0.628
Gamma-Glutamylglutamic acid	Porphyromonas	gender-age	0.392	< 0.001	***
3-Indolebutyric acid	Porphyromonas	gender-age	-0.185	0.021	*
Leukotriene B5	Porphyromonas	gender-age	0.488	< 0.001	***
Arg Pro Pro Gln	Porphyromonas	gender-age	-0.386	< 0.001	***
Pro Gly Arg	Porphyromonas	gender-age	-0.25	0.002	**
3-Methyl-3-butenyl apiosyl-(1->6)-glucoside	Porphyromonas	gender-age	0.399	< 0.001	***
Glycyl-Asparagine	Solobacterium	gender-age	0.483	< 0.001	***
Schidigerasaponin F1	Porphyromonas	gender-age	-0.328	< 0.001	***
Glu Met	Porphyromonas	gender-age	0.39	< 0.001	***
Caffeic Acid	TM7x	gender-age	0.483	< 0.001	***
PE(P-18:0/18:2(9Z,12Z))	Porphyromonas	gender-age	0.295	< 0.001	***
GPEtn(16:0/18:1)	Porphyromonas	gender-age	0.381	< 0.001	***
Gamma-D-Glutamylglycine	Porphyromonas	gender-age	0.48	< 0.001	***
D-erythro-Sphingosine C-20	Solobacterium	gender-age	0.478	< 0.001	***
Tyr Val	Porphyromonas	gender-age	0.354	< 0.001	***
Ser Tyr	Porphyromonas	gender-age	0.364	< 0.001	***
Valyl-Aspartate	Peptostreptococcus	gender-age	0.477	< 0.001	***
Tyr Cys Arg Trp	Porphyromonas	gender-age	0.263	0.001	***
5-Nonyltetrahydro-2-oxo-3-furancarboxylic acid	Porphyromonas	gender-age	0.351	< 0.001	***
Gamma-D-Glutamylglycine	Peptostreptococcus	gender-age	0.476	< 0.001	***
Ile Gly Pro Pro	Porphyromonas	gender-age	0.168	0.036	*
Gln Phe	Porphyromonas	gender-age	0.35	< 0.001	***
Lyciumoside VII	Porphyromonas	gender-age	-0.367	< 0.001	***
Ala Ile Leu Ser	Porphyromonas	gender-age	-0.257	0.001	***
20-Deoxynarasin	Porphyromonas	gender-age	-0.166	0.038	*
Trp Leu	Porphyromonas	gender-age	0.311	< 0.001	***
Linoleoyl Ethanolamide	Porphyromonas	gender-age	0.373	< 0.001	***
D-erythro-Sphingosine C-20	Porphyromonas	gender-age	0.475	< 0.001	***
PE(P-18:0/18:1)	Porphyromonas	gender-age	0.348	< 0.001	***
Ser Gln	Porphyromonas	gender-age	0.244	0.002	**
L-4-Hydroxyglutamate semialdehyde	Solobacterium	gender-age	0.475	< 0.001	***
Glucosamine	Solobacterium	gender-age	0.474	< 0.001	***
Pseudouridine	Porphyromonas	gender-age	0.392	< 0.001	***
Thymidine	Peptostreptococcus	gender-age	0.473	< 0.001	***
Licoricesaponin D3	Porphyromonas	gender-age	-0.332	< 0.001	***
Glutamylisoleucine	Peptostreptococcus	gender-age	0.473	< 0.001	***
15-deoxy-delta-12,14-PGD2	Porphyromonas	gender-age	0.472	< 0.001	***
His His Gly	Porphyromonas	gender-age	-0.237	0.003	**
Glutaminylserine	Porphyromonas	gender-age	0.377	< 0.001	***
Acetyl-DL-Valine	Porphyromonas	gender-age	-0.165	0.04	*
Aerobactin	Solobacterium	gender-age	0.47	< 0.001	***
Arginyl-Aspartic acid	Porphyromonas	gender-age	0.322	< 0.001	***
Val Arg	Porphyromonas	gender-age	0.299	< 0.001	***
Neuromedin N (1-4)	Porphyromonas	gender-age	0.233	0.003	**
Leu Thr	Porphyromonas	gender-age	0.38	< 0.001	***
Goshonoside F6	Porphyromonas	gender-age	0.091	0.257
Thiodiglycol	Porphyromonas	gender-age	-0.318	< 0.001	***
Physagulin C	Porphyromonas	gender-age	0.351	< 0.001	***
Lablaboside C	Porphyromonas	gender-age	-0.189	0.018	*
Ganglioside GT2 (d18:1/22:1(13Z))	Porphyromonas	gender-age	-0.242	0.002	**
Cinncassiol D1	Porphyromonas	gender-age	0.469	< 0.001	***
Asn Phe	Porphyromonas	gender-age	0.368	< 0.001	***
Deoxyinosine	Peptostreptococcus	gender-age	0.468	< 0.001	***
Desglucocheirotoxol	Porphyromonas	gender-age	0.368	< 0.001	***
Pro Ser Tyr	Porphyromonas	gender-age	0.346	< 0.001	***
Formiminoglutamic acid	Lachnoanaerobaculum	gender-age	0.467	< 0.001	***
Steviobioside	Porphyromonas	gender-age	-0.316	< 0.001	***
Ser Leu Phe Leu	Porphyromonas	gender-age	-0.15	0.062
Ile Tyr Lys	Porphyromonas	gender-age	0.263	0.001	***
Isoleucyl-Glycine	Porphyromonas	gender-age	0.332	< 0.001	***
PGP(i-12:0/i-16:0)	Porphyromonas	gender-age	-0.276	< 0.001	***
Gln Tyr Thr Phe	Porphyromonas	gender-age	-0.23	0.004	**
Thr Tyr Phe	Porphyromonas	gender-age	-0.236	0.003	**
Ile Glu Leu	Porphyromonas	gender-age	0.319	< 0.001	***
Casuarine 6-alpha-D-glucoside	Porphyromonas	gender-age	-0.128	0.111
Formimino-L-glutamic acid	Porphyromonas	gender-age	0.465	< 0.001	***
GPEtn(14:0/22:2)	Porphyromonas	gender-age	0.361	< 0.001	***
Asterlingulatoside D	Porphyromonas	gender-age	-0.104	0.196
PGA1	Porphyromonas	gender-age	0.464	< 0.001	***
PE(P-16:0/2:0)	Porphyromonas	gender-age	0.286	< 0.001	***
Aspartylglycosamine	Porphyromonas	gender-age	-0.061	0.453
Chrysophanol	Porphyromonas	gender-age	0.161	0.045	*
28-Glucosylarjunolate 3-[rhamnosyl-(1->3)-glucuronide]	Porphyromonas	gender-age	-0.264	0.001	***
4R-Hydroxy solifenacin	Porphyromonas	gender-age	-0.399	< 0.001	***
Desglucocheirotoxin	Porphyromonas	gender-age	0.338	< 0.001	***
Calendasaponin B	Porphyromonas	gender-age	-0.364	< 0.001	***
Tyr Thr Phe	Porphyromonas	gender-age	-0.296	< 0.001	***
Tuberoside K	Porphyromonas	gender-age	0.28	< 0.001	***
Valyl-Aspartate	Solobacterium	gender-age	0.462	< 0.001	***
Mocimycin	Porphyromonas	gender-age	-0.304	< 0.001	***
{[(1R,16Z,24E,26E,28Z)-1,18-dihydroxy-12-[1-(4-hydroxy-3-methoxycyclohexyl)propan-2-yl]-19,30-dimethoxy-15,17,23,29,35-pentamethyl-2,3,10,14,20-pentaoxo-11,36-dioxa-4-azatricyclo[30.3.1.0?,?]hexatriaconta-16,24,26,28-tetraen-21-yl]methoxy}sulfonic acid	Porphyromonas	gender-age	-0.369	< 0.001	***
Ser Glu	Peptostreptococcus	gender-age	0.461	< 0.001	***
Glu Glu	Solobacterium	gender-age	0.458	< 0.001	***
Gly Lys Asp Asp	Porphyromonas	gender-age	0.356	< 0.001	***
Arg Gly Tyr	Porphyromonas	gender-age	-0.275	0.001	***
Hydroxyprolyl-Hydroxyproline	Porphyromonas	gender-age	0.394	< 0.001	***
Asp Ser His Ala	Porphyromonas	gender-age	-0.333	< 0.001	***
Hydroxyprolyl-Glutamate	Porphyromonas	gender-age	0.23	0.004	**
Melongoside P	Porphyromonas	gender-age	-0.341	< 0.001	***
Gln Gln	Porphyromonas	gender-age	0.178	0.027	*
Arg Lys	Porphyromonas	gender-age	-0.195	0.015	*
Val Glu	Porphyromonas	gender-age	0.324	< 0.001	***
His Thr	Porphyromonas	gender-age	0.299	< 0.001	***
8-hydroxy-2-methyl-2-(4-methylpent-3-en-1-yl)-2H-chromene-5-carboxylic acid	Porphyromonas	gender-age	0.376	< 0.001	***
N-Palmitoylsphingosine	Porphyromonas	gender-age	0.356	< 0.001	***
Gamma-D-Glutamylglycine	Solobacterium	gender-age	0.456	< 0.001	***
Gluconolactone	Porphyromonas	gender-age	0.375	< 0.001	***
Phenylalanyl-Threonine	Porphyromonas	gender-age	0.454	< 0.001	***
Ser Glu	Porphyromonas	gender-age	0.453	< 0.001	***
Valyl-Aspartate	Porphyromonas	gender-age	0.453	< 0.001	***
3-O-Protocatechuoylceanothic acid	Porphyromonas	gender-age	-0.022	0.786
Y-Morphine	Porphyromonas	gender-age	0.108	0.18
8beta-Angeloyloxy-15-hydroxy-1alpha,10R-dimethoxy-3-oxo-11(13)-germacren-12,6alpha-olide	Porphyromonas	gender-age	0.132	0.101
PE(15:0/0:0)	Porphyromonas	gender-age	0.452	< 0.001	***
N-Acetylhistidine	Porphyromonas	gender-age	0.387	< 0.001	***
Arginyl-Lysine	Porphyromonas	gender-age	-0.264	0.001	***
Seryllysine	Porphyromonas	gender-age	0.35	< 0.001	***
Formimino-L-glutamic acid	Solobacterium	gender-age	0.451	< 0.001	***
Val Val	Peptostreptococcus	gender-age	0.451	< 0.001	***
Gamma glutamyl ornithine	Porphyromonas	gender-age	0.354	< 0.001	***
Jasmolone glucoside	Porphyromonas	gender-age	-0.138	0.086
Valyl-Tyrosine	Porphyromonas	gender-age	0.316	< 0.001	***
Physapubenolide	Porphyromonas	gender-age	0.39	< 0.001	***
(R)-Laudanidine	Porphyromonas	gender-age	0.36	< 0.001	***
Tyrosyl-Hydroxyproline	Porphyromonas	gender-age	0.376	< 0.001	***
Prolylhydroxyproline	Porphyromonas	gender-age	0.386	< 0.001	***
Ser Glu	Solobacterium	gender-age	0.45	< 0.001	***
Trans-EKODE-(E)-Ib	Porphyromonas	gender-age	0.355	< 0.001	***
(+/-)20-HDoHE	Porphyromonas	gender-age	0.257	0.001	***
9(S)-HpOTrE	Porphyromonas	gender-age	0.32	< 0.001	***
Formiminoglutamic acid	Peptostreptococcus	gender-age	0.45	< 0.001	***
PG(16:0/18:0)	Porphyromonas	gender-age	0.365	< 0.001	***
LysoPC(18:1(9Z))	Porphyromonas	gender-age	0.34	< 0.001	***
Carindone	Porphyromonas	gender-age	0.383	< 0.001	***
PE(P-16:0e/18:1(9Z))	Porphyromonas	gender-age	0.327	< 0.001	***
LysoPA(P-16:0e/0:0)	Porphyromonas	gender-age	0.372	< 0.001	***
(+/-)10-HDoHE	Porphyromonas	gender-age	0.331	< 0.001	***
Thymine	Peptostreptococcus	gender-age	0.449	< 0.001	***
Asp Val	Porphyromonas	gender-age	0.448	< 0.001	***
Pelargonidin	Porphyromonas	gender-age	0.161	0.045	*
Cardanoldiene	Porphyromonas	gender-age	0.351	< 0.001	***
L-Galacto-2-heptulose	Porphyromonas	gender-age	0.448	< 0.001	***
Aloe-Emodin	Porphyromonas	gender-age	0.165	0.039	*
CDP-DG(18:0/18:0)	Porphyromonas	gender-age	-0.374	< 0.001	***
Dihydrozeatin-7-N-dihydrozeatin	Porphyromonas	gender-age	-0.264	0.001	***
Gly Phe	Porphyromonas	gender-age	0.447	< 0.001	***
Asp-Phe	Porphyromonas	gender-age	0.368	< 0.001	***
Asparaginyl-Phenylalanine	Porphyromonas	gender-age	0.347	< 0.001	***
Serylvaline	Porphyromonas	gender-age	0.351	< 0.001	***
Leukotriene B5	Lachnoanaerobaculum	gender-age	0.447	< 0.001	***
Glycyl-Histidine	Porphyromonas	gender-age	0.213	0.008	**
Gamma-Glu-Leu	Peptostreptococcus	gender-age	0.447	< 0.001	***
Desglucocheirotoxol	Solobacterium	gender-age	0.446	< 0.001	***
Phe Ser	Peptostreptococcus	gender-age	0.443	< 0.001	***
Formylisoglutamine	Solobacterium	gender-age	0.44	< 0.001	***
L-4-Hydroxyglutamate semialdehyde	Porphyromonas	gender-age	0.39	< 0.001	***
Caffeic Acid	Porphyromonas	gender-age	0.2	0.013	*
3-Indolebutyric acid	Prevotella	gender-age	-0.101	0.21
Aerobactin	Peptostreptococcus	gender-age	0.44	< 0.001	***
Ala Glu	Prevotella	gender-age	0.296	< 0.001	***
Formylisoglutamine	Prevotella	gender-age	0.378	< 0.001	***
Gln Gly	Prevotella	gender-age	0.261	0.001	***
Pro Ser Trp	Prevotella	gender-age	-0.074	0.36
GPEtn(10:0/22:1)	Prevotella	gender-age	0.347	< 0.001	***
Gamma-Glutamylglutamic acid	Prevotella	gender-age	0.289	< 0.001	***
Gly Phe	Prevotella	gender-age	0.268	0.001	***
Arg Pro Pro Gln	Prevotella	gender-age	-0.374	< 0.001	***
Pro Gly Arg	Prevotella	gender-age	-0.201	0.012	*
3-Methyl-3-butenyl apiosyl-(1->6)-glucoside	Prevotella	gender-age	0.317	< 0.001	***
Glu Glu	Prevotella	gender-age	0.314	< 0.001	***
Schidigerasaponin F1	Prevotella	gender-age	-0.346	< 0.001	***
Glu Met	Prevotella	gender-age	0.246	0.002	**
Faradiol laurate	Prevotella	gender-age	0.358	< 0.001	***
PE(P-18:0/18:2(9Z,12Z))	Prevotella	gender-age	0.265	0.001	***
Tyr Cys Arg Trp	Prevotella	gender-age	0.107	0.184
GPEtn(16:0/18:1)	Prevotella	gender-age	0.346	< 0.001	***
Ne-Methyl-L-lysine	Prevotella	gender-age	0.342	< 0.001	***
L-Methionine	Prevotella	gender-age	0.292	< 0.001	***
Tyr Val	Prevotella	gender-age	0.229	0.004	**
Ser Tyr	Prevotella	gender-age	0.296	< 0.001	***
Val Val	Prevotella	gender-age	0.275	0.001	***
20-Deoxynarasin	Prevotella	gender-age	-0.111	0.168
5-Nonyltetrahydro-2-oxo-3-furancarboxylic acid	Prevotella	gender-age	0.256	0.001	***
Gln Ile	Prevotella	gender-age	0.224	0.005	**
Ile Gly Pro Pro	Prevotella	gender-age	0.184	0.021	*
Gln Phe	Prevotella	gender-age	0.26	0.001	***
Lyciumoside VII	Prevotella	gender-age	-0.236	0.003	**
Ala Ile Leu Ser	Prevotella	gender-age	-0.309	< 0.001	***
Trp Leu	Prevotella	gender-age	0.186	0.02	*
Linoleoyl Ethanolamide	Prevotella	gender-age	0.351	< 0.001	***
2-Methoxyestradiol-3-methylether	Prevotella	gender-age	0.3	< 0.001	***
PE(P-18:0/18:1)	Prevotella	gender-age	0.243	0.002	**
Ser Gln	Prevotella	gender-age	0.16	0.046	*
Formimino-L-glutamic acid	Prevotella	gender-age	0.398	< 0.001	***
His His Gly	Prevotella	gender-age	-0.101	0.211
Tyr Asp Asn	Prevotella	gender-age	-0.326	< 0.001	***
Acetyl-DL-Valine	Prevotella	gender-age	0.004	0.964
Pseudouridine	Prevotella	gender-age	0.263	0.001	***
Asp Val	Prevotella	gender-age	0.312	< 0.001	***
Val Arg	Prevotella	gender-age	0.116	0.148
Prolylhydroxyproline	Peptostreptococcus	gender-age	0.44	< 0.001	***
Phe Ser	Prevotella	gender-age	0.254	0.001	***
Thiodiglycol	Prevotella	gender-age	-0.154	0.055
Ribosylimidazoleacetic acid	Prevotella	gender-age	0.301	< 0.001	***
Lablaboside C	Prevotella	gender-age	-0.131	0.104
Glutaminylserine	Prevotella	gender-age	0.267	0.001	***
Ser Glu	Prevotella	gender-age	0.3	< 0.001	***
Arginyl-Aspartic acid	Prevotella	gender-age	0.311	< 0.001	***
Goshonoside F6	Prevotella	gender-age	0.046	0.567
Neuromedin N (1-4)	Prevotella	gender-age	0.228	0.004	**
Leu Thr	Prevotella	gender-age	0.185	0.021	*
Physagulin C	Prevotella	gender-age	0.239	0.003	**
Ganglioside GT2 (d18:1/22:1(13Z))	Prevotella	gender-age	-0.289	< 0.001	***
Glu Leu	Prevotella	gender-age	0.255	0.001	***
Asn Phe	Prevotella	gender-age	0.179	0.026	*
Soyasaponin A2	Prevotella	gender-age	-0.316	< 0.001	***
Desglucocheirotoxol	Prevotella	gender-age	0.215	0.007	**
Pro Ser Tyr	Prevotella	gender-age	0.279	< 0.001	***
PI(16:0/16:2(9Z,12Z))	Prevotella	gender-age	0.296	< 0.001	***
Steviobioside	Prevotella	gender-age	-0.238	0.003	**
Ile Tyr Lys	Prevotella	gender-age	0.181	0.024	*
Isoleucyl-Glycine	Prevotella	gender-age	0.228	0.004	**
PGP(i-12:0/i-16:0)	Prevotella	gender-age	-0.303	< 0.001	***
PE(P-16:0/2:0)	Prevotella	gender-age	0.147	0.068
Chrysophanol	Prevotella	gender-age	0.155	0.053
Gln Tyr Thr Phe	Prevotella	gender-age	-0.24	0.003	**
Thr Tyr Phe	Prevotella	gender-age	-0.18	0.024	*
Casuarine 6-alpha-D-glucoside	Prevotella	gender-age	-0.143	0.075
Ile Glu Leu	Prevotella	gender-age	0.223	0.005	**
Ser Leu Phe Leu	Prevotella	gender-age	-0.174	0.03	*
D-erythro-Sphingosine C-20	Prevotella	gender-age	0.375	< 0.001	***
GPEtn(14:0/22:2)	Prevotella	gender-age	0.286	< 0.001	***
28-Glucosylarjunolate 3-[rhamnosyl-(1->3)-glucuronide]	Prevotella	gender-age	-0.252	0.002	**
Aspartylglycosamine	Prevotella	gender-age	-0.15	0.061
Tuberoside K	Prevotella	gender-age	0.036	0.652
4R-Hydroxy solifenacin	Prevotella	gender-age	-0.179	0.026	*
Desglucocheirotoxin	Prevotella	gender-age	0.212	0.008	**
Calendasaponin B	Prevotella	gender-age	-0.316	< 0.001	***
Asterlingulatoside D	Prevotella	gender-age	-0.209	0.009	**
Phenylalanyl-Threonine	Prevotella	gender-age	0.258	0.001	***
Tyr Thr Phe	Prevotella	gender-age	-0.187	0.02	*
Aerobactin	Prevotella	gender-age	0.305	< 0.001	***
Mocimycin	Prevotella	gender-age	-0.249	0.002	**
{[(1R,16Z,24E,26E,28Z)-1,18-dihydroxy-12-[1-(4-hydroxy-3-methoxycyclohexyl)propan-2-yl]-19,30-dimethoxy-15,17,23,29,35-pentamethyl-2,3,10,14,20-pentaoxo-11,36-dioxa-4-azatricyclo[30.3.1.0?,?]hexatriaconta-16,24,26,28-tetraen-21-yl]methoxy}sulfonic acid	Prevotella	gender-age	-0.282	< 0.001	***
Hydroxyprolyl-Glutamate	Prevotella	gender-age	0.06	0.46
Thymine	Prevotella	gender-age	0.306	< 0.001	***
Gln Gln	Prevotella	gender-age	0.099	0.217
Thymidine	Prevotella	gender-age	0.323	< 0.001	***
Val Glu	Prevotella	gender-age	0.154	0.054
His Thr	Prevotella	gender-age	0.131	0.103
Gly Lys Asp Asp	Prevotella	gender-age	0.385	< 0.001	***
Arg Gly Tyr	Prevotella	gender-age	-0.225	0.005	**
Hydroxyprolyl-Hydroxyproline	Prevotella	gender-age	0.29	< 0.001	***
Asp Ser His Ala	Prevotella	gender-age	-0.306	< 0.001	***
Melongoside P	Prevotella	gender-age	-0.375	< 0.001	***
Arg Lys	Prevotella	gender-age	-0.232	0.004	**
8-hydroxy-2-methyl-2-(4-methylpent-3-en-1-yl)-2H-chromene-5-carboxylic acid	Prevotella	gender-age	0.259	0.001	***
N-Palmitoylsphingosine	Prevotella	gender-age	0.316	< 0.001	***
15-deoxy-delta-12,14-PGD2	Lachnoanaerobaculum	gender-age	0.439	< 0.001	***
Gluconolactone	Prevotella	gender-age	0.309	< 0.001	***
Gamma-Glu-Leu	Prevotella	gender-age	0.275	0.001	***
Valyl-Aspartate	Prevotella	gender-age	0.289	< 0.001	***
N-Carbamoylsarcosine	Prevotella	gender-age	0.26	0.001	***
3-O-Protocatechuoylceanothic acid	Prevotella	gender-age	-0.138	0.087
Y-Morphine	Prevotella	gender-age	0.081	0.312
Glu Leu	Peptostreptococcus	gender-age	0.439	< 0.001	***
N-Acetylhistidine	Prevotella	gender-age	0.303	< 0.001	***
Arginyl-Lysine	Prevotella	gender-age	-0.209	0.009	**
Seryllysine	Prevotella	gender-age	0.236	0.003	**
Gamma-D-Glutamylglycine	Prevotella	gender-age	0.356	< 0.001	***
Deoxyinosine	Prevotella	gender-age	0.295	< 0.001	***
8beta-Angeloyloxy-15-hydroxy-1alpha,10R-dimethoxy-3-oxo-11(13)-germacren-12,6alpha-olide	Prevotella	gender-age	0.232	0.004	**
Gamma glutamyl ornithine	Prevotella	gender-age	0.272	0.001	***
Jasmolone glucoside	Prevotella	gender-age	-0.154	0.055
Valyl-Tyrosine	Prevotella	gender-age	0.175	0.029	*
Physapubenolide	Prevotella	gender-age	0.292	< 0.001	***
(R)-Laudanidine	Prevotella	gender-age	0.269	0.001	***
Tyrosyl-Hydroxyproline	Prevotella	gender-age	0.216	0.007	**
Prolylhydroxyproline	Prevotella	gender-age	0.229	0.004	**
(1S,16R)-5,7,11-trihydroxy-8,8,10,16-tetramethyl-3-[1-(2-methyl-1,3-thiazol-4-yl)prop-1-en-2-yl]-12-methylidene-17-oxa-4-azabicyclo[14.1.0]heptadec-4-en-9-one	Prevotella	gender-age	0.295	< 0.001	***
Trans-EKODE-(E)-Ib	Prevotella	gender-age	0.296	< 0.001	***
(+/-)20-HDoHE	Prevotella	gender-age	0.233	0.003	**
9(S)-HpOTrE	Prevotella	gender-age	0.268	0.001	***
DL-2-hydroxy stearic acid	Prevotella	gender-age	0.351	< 0.001	***
PG(16:0/18:0)	Prevotella	gender-age	0.253	0.001	***
LysoPC(18:1(9Z))	Prevotella	gender-age	0.251	0.002	**
Pelargonidin	Prevotella	gender-age	0.111	0.168
Carindone	Prevotella	gender-age	0.344	< 0.001	***
PGA1	Prevotella	gender-age	0.364	< 0.001	***
Aloe-Emodin	Prevotella	gender-age	0.129	0.108
PE(P-16:0e/18:1(9Z))	Prevotella	gender-age	0.261	0.001	***
LysoPA(P-16:0e/0:0)	Prevotella	gender-age	0.294	< 0.001	***
(+/-)10-HDoHE	Prevotella	gender-age	0.296	< 0.001	***
Cinncassiol D1	Prevotella	gender-age	0.322	< 0.001	***
Faradiol laurate	Porphyromonas	gender-age	0.437	< 0.001	***
Cardanoldiene	Prevotella	gender-age	0.343	< 0.001	***
CDP-DG(18:0/18:0)	Prevotella	gender-age	-0.346	< 0.001	***
Glycyl-Histidine	Prevotella	gender-age	0.144	0.073
Dihydrozeatin-7-N-dihydrozeatin	Prevotella	gender-age	-0.244	0.002	**
Glutamylisoleucine	Prevotella	gender-age	0.239	0.003	**
Asp-Phe	Prevotella	gender-age	0.209	0.009	**
Asparaginyl-Phenylalanine	Prevotella	gender-age	0.17	0.033	*
Serylvaline	Prevotella	gender-age	0.179	0.026	*
Glycyl-Asparagine	Prevotella	gender-age	0.347	< 0.001	***
Formiminoglutamic acid	Prevotella	gender-age	0.399	< 0.001	***
Ala Glu	Campylobacter	gender-age	-0.026	0.746
Formylisoglutamine	Campylobacter	gender-age	-0.108	0.181
Serylthreonine	Prevotella	gender-age	0.177	0.027	*
GPEtn(10:0/22:1)	Campylobacter	gender-age	-0.054	0.504
E-(gamma-Glutamyl)-lysine	Prevotella	gender-age	0.339	< 0.001	***
3-Indolebutyric acid	Campylobacter	gender-age	0.152	0.058
Gly Phe	Campylobacter	gender-age	-0.055	0.496
L-Galacto-2-heptulose	Prevotella	gender-age	0.314	< 0.001	***
Pro Gly Arg	Campylobacter	gender-age	0.071	0.381
L-4-Hydroxyglutamate semialdehyde	Prevotella	gender-age	0.257	0.001	***
Pro Ser Trp	Campylobacter	gender-age	0.146	0.068
Caffeic Acid	Prevotella	gender-age	0.283	< 0.001	***
Schidigerasaponin F1	Campylobacter	gender-age	0.146	0.068
Glu Met	Campylobacter	gender-age	-0.101	0.211
Glucosamine	Prevotella	gender-age	0.36	< 0.001	***
PE(P-18:0/18:2(9Z,12Z))	Campylobacter	gender-age	0.066	0.415
GPEtn(16:0/18:1)	Campylobacter	gender-age	-0.081	0.317
Gln Gly	Campylobacter	gender-age	-0.224	0.005	**
L-Methionine	Campylobacter	gender-age	-0.032	0.696
Tyr Val	Campylobacter	gender-age	0.079	0.328
Ser Tyr	Campylobacter	gender-age	-0.065	0.418
Val Val	Campylobacter	gender-age	-0.005	0.947
Tyr Cys Arg Trp	Campylobacter	gender-age	-0.019	0.817
5-Nonyltetrahydro-2-oxo-3-furancarboxylic acid	Campylobacter	gender-age	-0.062	0.44
Gln Ile	Campylobacter	gender-age	-0.061	0.453
Gamma-Glutamylglutamic acid	Campylobacter	gender-age	-0.217	0.007	**
Gln Phe	Campylobacter	gender-age	-0.018	0.824
Arg Pro Pro Gln	Campylobacter	gender-age	0.162	0.044	*
3-Methyl-3-butenyl apiosyl-(1->6)-glucoside	Campylobacter	gender-age	-0.232	0.004	**
20-Deoxynarasin	Campylobacter	gender-age	0.131	0.102
Trp Leu	Campylobacter	gender-age	-0.022	0.789
Linoleoyl Ethanolamide	Campylobacter	gender-age	-0.101	0.211
2-Methoxyestradiol-3-methylether	Campylobacter	gender-age	-0.037	0.649
PE(P-18:0/18:1)	Campylobacter	gender-age	0.064	0.424
Ser Gln	Campylobacter	gender-age	-0.147	0.066
Formimino-L-glutamic acid	Campylobacter	gender-age	-0.14	0.082
Glu Glu	Campylobacter	gender-age	-0.194	0.015	*
Pseudouridine	Campylobacter	gender-age	-0.084	0.297
Asp Val	Campylobacter	gender-age	-0.024	0.763
Faradiol laurate	Campylobacter	gender-age	-0.307	< 0.001	***
Phe Ser	Campylobacter	gender-age	-0.058	0.471
Ribosylimidazoleacetic acid	Campylobacter	gender-age	-0.135	0.092
His His Gly	Campylobacter	gender-age	0.014	0.863
Glutaminylserine	Campylobacter	gender-age	-0.156	0.052
Acetyl-DL-Valine	Campylobacter	gender-age	-0.069	0.389
Ser Glu	Campylobacter	gender-age	-0.146	0.069
Arginyl-Aspartic acid	Campylobacter	gender-age	-0.114	0.158
Val Arg	Campylobacter	gender-age	-0.01	0.897
Neuromedin N (1-4)	Campylobacter	gender-age	-0.133	0.099
Leu Thr	Campylobacter	gender-age	-0.058	0.472
Thiodiglycol	Campylobacter	gender-age	0.027	0.735
Ne-Methyl-L-lysine	Campylobacter	gender-age	-0.176	0.028	*
Ile Gly Pro Pro	Campylobacter	gender-age	-0.201	0.012	*
Ganglioside GT2 (d18:1/22:1(13Z))	Campylobacter	gender-age	0.095	0.237
Glu Leu	Campylobacter	gender-age	-0.036	0.658
Asn Phe	Campylobacter	gender-age	-0.047	0.559
Goshonoside F6	Campylobacter	gender-age	-0.013	0.868
Lyciumoside VII	Campylobacter	gender-age	0.239	0.003	**
Ala Ile Leu Ser	Campylobacter	gender-age	0.218	0.006	**
Pro Ser Tyr	Campylobacter	gender-age	-0.025	0.755
PI(16:0/16:2(9Z,12Z))	Campylobacter	gender-age	-0.132	0.099
Tyr Asp Asn	Campylobacter	gender-age	0.251	0.002	**
Ile Tyr Lys	Campylobacter	gender-age	-0.14	0.081
Licoricesaponin D3	Campylobacter	gender-age	0.165	0.039	*
Physagulin C	Campylobacter	gender-age	-0.231	0.004	**
Gln Tyr Thr Phe	Campylobacter	gender-age	0.13	0.106
Thr Tyr Phe	Campylobacter	gender-age	0.098	0.225
Ile Glu Leu	Campylobacter	gender-age	-0.052	0.52
Lablaboside C	Campylobacter	gender-age	0.345	< 0.001	***
D-erythro-Sphingosine C-20	Campylobacter	gender-age	-0.127	0.115
GPEtn(14:0/22:2)	Campylobacter	gender-age	0.047	0.561
PE(P-16:0/2:0)	Campylobacter	gender-age	0.039	0.631
Chrysophanol	Campylobacter	gender-age	-0.115	0.153
Soyasaponin A2	Campylobacter	gender-age	0.184	0.022	*
4R-Hydroxy solifenacin	Campylobacter	gender-age	0.009	0.913
Casuarine 6-alpha-D-glucoside	Campylobacter	gender-age	0.145	0.072
Desglucocheirotoxin	Campylobacter	gender-age	-0.144	0.074
Desglucocheirotoxol	Campylobacter	gender-age	-0.212	0.008	**
Asterlingulatoside D	Campylobacter	gender-age	0.047	0.556
Phenylalanyl-Threonine	Campylobacter	gender-age	-0.094	0.245
Steviobioside	Campylobacter	gender-age	0.188	0.019	*
Isoleucyl-Glycine	Campylobacter	gender-age	-0.235	0.003	**
PG(16:0/18:0)	Pseudomonas	gender-age	-0.337	< 0.001	***
Ser Leu Phe Leu	Campylobacter	gender-age	0.219	0.006	**
28-Glucosylarjunolate 3-[rhamnosyl-(1->3)-glucuronide]	Campylobacter	gender-age	0.208	0.009	**
Calendasaponin B	Campylobacter	gender-age	0.182	0.023	*
Thymine	Campylobacter	gender-age	-0.151	0.06
Thymidine	Campylobacter	gender-age	-0.101	0.208
Tyr Thr Phe	Campylobacter	gender-age	0.205	0.01	**
Arg Gly Tyr	Campylobacter	gender-age	0.152	0.059
Hydroxyprolyl-Hydroxyproline	Campylobacter	gender-age	-0.122	0.131
Aspartylglycosamine	Campylobacter	gender-age	0.198	0.013	*
Tuberoside K	Campylobacter	gender-age	-0.171	0.033	*
Aerobactin	Campylobacter	gender-age	-0.257	0.001	***
Mocimycin	Campylobacter	gender-age	0.23	0.004	**
{[(1R,16Z,24E,26E,28Z)-1,18-dihydroxy-12-[1-(4-hydroxy-3-methoxycyclohexyl)propan-2-yl]-19,30-dimethoxy-15,17,23,29,35-pentamethyl-2,3,10,14,20-pentaoxo-11,36-dioxa-4-azatricyclo[30.3.1.0?,?]hexatriaconta-16,24,26,28-tetraen-21-yl]methoxy}sulfonic acid	Campylobacter	gender-age	0.159	0.047	*
Val Glu	Campylobacter	gender-age	-0.12	0.136
Gly Lys Asp Asp	Campylobacter	gender-age	-0.201	0.012	*
8-hydroxy-2-methyl-2-(4-methylpent-3-en-1-yl)-2H-chromene-5-carboxylic acid	Campylobacter	gender-age	-0.155	0.054
Asp Ser His Ala	Campylobacter	gender-age	0.269	0.001	***
15-deoxy-delta-12,14-PGD2	Campylobacter	gender-age	-0.08	0.324
Gluconolactone	Campylobacter	gender-age	-0.151	0.06
Gamma-Glu-Leu	Campylobacter	gender-age	-0.087	0.281
Valyl-Aspartate	Campylobacter	gender-age	-0.142	0.078
N-Carbamoylsarcosine	Campylobacter	gender-age	-0.11	0.171
Leukotriene B5	Campylobacter	gender-age	-0.085	0.292
Hydroxyprolyl-Glutamate	Campylobacter	gender-age	-0.311	< 0.001	***
Melongoside P	Campylobacter	gender-age	0.231	0.004	**
Seryllysine	Campylobacter	gender-age	-0.125	0.121
Gln Gln	Campylobacter	gender-age	-0.234	0.003	**
Arg Lys	Campylobacter	gender-age	0.214	0.007	**
His Thr	Campylobacter	gender-age	-0.175	0.029	*
Y-Morphine	Campylobacter	gender-age	-0.104	0.198
N-Palmitoylsphingosine	Campylobacter	gender-age	-0.175	0.029	*
N-Acetylhistidine	Campylobacter	gender-age	-0.308	< 0.001	***
Valyl-Tyrosine	Campylobacter	gender-age	0.003	0.974
Arginyl-Lysine	Campylobacter	gender-age	0.189	0.018	*
(R)-Laudanidine	Campylobacter	gender-age	0.011	0.894
Tyrosyl-Hydroxyproline	Campylobacter	gender-age	-0.037	0.647
Prolylhydroxyproline	Campylobacter	gender-age	-0.011	0.89
Gamma-D-Glutamylglycine	Campylobacter	gender-age	-0.174	0.03	*
Jasmolone glucoside	Campylobacter	gender-age	0.135	0.092
Trans-EKODE-(E)-Ib	Campylobacter	gender-age	0.014	0.86
(+/-)20-HDoHE	Campylobacter	gender-age	-0.068	0.399
9(S)-HpOTrE	Campylobacter	gender-age	-0.006	0.941
DL-2-hydroxy stearic acid	Campylobacter	gender-age	-0.086	0.283
PG(16:0/18:0)	Campylobacter	gender-age	-0.015	0.853
LysoPC(18:1(9Z))	Campylobacter	gender-age	0.02	0.807
Carindone	Campylobacter	gender-age	-0.149	0.064
PE(P-16:0e/18:1(9Z))	Campylobacter	gender-age	-0.022	0.783
LysoPA(P-16:0e/0:0)	Campylobacter	gender-age	-0.026	0.747
(+/-)10-HDoHE	Campylobacter	gender-age	-0.096	0.232
Cinncassiol D1	Campylobacter	gender-age	-0.028	0.731
PE(15:0/0:0)	Campylobacter	gender-age	-0.148	0.066
Pelargonidin	Campylobacter	gender-age	-0.075	0.349
Cardanoldiene	Campylobacter	gender-age	-0.07	0.385
PGA1	Campylobacter	gender-age	-0.083	0.304
Aloe-Emodin	Campylobacter	gender-age	-0.094	0.241
CDP-DG(18:0/18:0)	Campylobacter	gender-age	0.081	0.317
Deoxyinosine	Campylobacter	gender-age	-0.161	0.045	*
Glutamylisoleucine	Campylobacter	gender-age	-0.027	0.742
Asp-Phe	Campylobacter	gender-age	-0.085	0.29
Asparaginyl-Phenylalanine	Campylobacter	gender-age	-0.071	0.379
Serylvaline	Campylobacter	gender-age	-0.084	0.3
3-O-Protocatechuoylceanothic acid	Campylobacter	gender-age	0.25	0.002	**
Glycyl-Histidine	Campylobacter	gender-age	-0.138	0.086
8beta-Angeloyloxy-15-hydroxy-1alpha,10R-dimethoxy-3-oxo-11(13)-germacren-12,6alpha-olide	Campylobacter	gender-age	-0.181	0.023	*
Serylthreonine	Campylobacter	gender-age	-0.076	0.346
E-(gamma-Glutamyl)-lysine	Campylobacter	gender-age	-0.12	0.135
Gamma glutamyl ornithine	Campylobacter	gender-age	-0.171	0.033	*
Physapubenolide	Campylobacter	gender-age	-0.217	0.006	**
Caffeic Acid	Campylobacter	gender-age	-0.144	0.073
(1S,16R)-5,7,11-trihydroxy-8,8,10,16-tetramethyl-3-[1-(2-methyl-1,3-thiazol-4-yl)prop-1-en-2-yl]-12-methylidene-17-oxa-4-azabicyclo[14.1.0]heptadec-4-en-9-one	Campylobacter	gender-age	-0.172	0.032	*
Dihydrozeatin-7-N-dihydrozeatin	Campylobacter	gender-age	0.159	0.047	*
Glycyl-Asparagine	Campylobacter	gender-age	-0.227	0.004	**
Formiminoglutamic acid	Campylobacter	gender-age	-0.257	0.001	***
L-Galacto-2-heptulose	Campylobacter	gender-age	-0.197	0.014	*
L-4-Hydroxyglutamate semialdehyde	Campylobacter	gender-age	-0.201	0.012	*
Glucosamine	Campylobacter	gender-age	-0.239	0.003	**
Ala Glu	Solobacterium	gender-age	0.337	< 0.001	***
Asp Val	Peptostreptococcus	gender-age	0.437	< 0.001	***
Gln Gly	Solobacterium	gender-age	0.371	< 0.001	***
GPEtn(10:0/22:1)	Solobacterium	gender-age	0.298	< 0.001	***
Pro Ser Trp	Solobacterium	gender-age	-0.123	0.125
Thymidine	Solobacterium	gender-age	0.435	< 0.001	***
3-Indolebutyric acid	Solobacterium	gender-age	-0.229	0.004	**
Gly Phe	Solobacterium	gender-age	0.342	< 0.001	***
Gly Lys Asp Asp	Solobacterium	gender-age	0.435	< 0.001	***
Arginyl-Aspartic acid	Peptostreptococcus	gender-age	0.435	< 0.001	***
Formylisoglutamine	Porphyromonas	gender-age	0.433	< 0.001	***
Formylisoglutamine	Peptostreptococcus	gender-age	0.433	< 0.001	***
L-Methionine	Peptostreptococcus	gender-age	0.433	< 0.001	***
Glu Met	Solobacterium	gender-age	0.388	< 0.001	***
Faradiol laurate	Solobacterium	gender-age	0.387	< 0.001	***
PE(P-18:0/18:2(9Z,12Z))	Solobacterium	gender-age	0.162	0.043	*
GPEtn(16:0/18:1)	Solobacterium	gender-age	0.267	0.001	***
Ne-Methyl-L-lysine	Solobacterium	gender-age	0.367	< 0.001	***
Gamma-Glutamylglutamic acid	Solobacterium	gender-age	0.432	< 0.001	***
Tyr Val	Solobacterium	gender-age	0.244	0.002	**
Ser Tyr	Solobacterium	gender-age	0.357	< 0.001	***
Val Val	Solobacterium	gender-age	0.338	< 0.001	***
Tyr Cys Arg Trp	Solobacterium	gender-age	0.286	< 0.001	***
5-Nonyltetrahydro-2-oxo-3-furancarboxylic acid	Solobacterium	gender-age	0.337	< 0.001	***
Gln Ile	Solobacterium	gender-age	0.284	< 0.001	***
Ile Gly Pro Pro	Solobacterium	gender-age	0.231	0.004	**
Gln Phe	Solobacterium	gender-age	0.252	0.001	***
Cinncassiol D1	Solobacterium	gender-age	0.432	< 0.001	***
Formimino-L-glutamic acid	Lachnoanaerobaculum	gender-age	0.432	< 0.001	***
20-Deoxynarasin	Solobacterium	gender-age	-0.245	0.002	**
Trp Leu	Solobacterium	gender-age	0.186	0.02	*
Thymine	Porphyromonas	gender-age	0.431	< 0.001	***
2-Methoxyestradiol-3-methylether	Solobacterium	gender-age	0.399	< 0.001	***
PE(P-18:0/18:1)	Solobacterium	gender-age	0.208	0.009	**
Ser Gln	Solobacterium	gender-age	0.22	0.006	**
Glu Met	Peptostreptococcus	gender-age	0.431	< 0.001	***
DL-2-hydroxy stearic acid	Solobacterium	gender-age	0.43	< 0.001	***
Pseudouridine	Solobacterium	gender-age	0.373	< 0.001	***
Acetyl-DL-Valine	Solobacterium	gender-age	-0.032	0.691
Asp Val	Solobacterium	gender-age	0.384	< 0.001	***
Ser Glu	Lachnoanaerobaculum	gender-age	0.43	< 0.001	***
Val Arg	Solobacterium	gender-age	0.152	0.058
Phe Ser	Solobacterium	gender-age	0.355	< 0.001	***
Gamma-Glu-Leu	Porphyromonas	gender-age	0.429	< 0.001	***
His His Gly	Solobacterium	gender-age	-0.285	< 0.001	***
Glutaminylserine	Solobacterium	gender-age	0.379	< 0.001	***
L-Methionine	Solobacterium	gender-age	0.429	< 0.001	***
Arginyl-Aspartic acid	Solobacterium	gender-age	0.374	< 0.001	***
Neuromedin N (1-4)	Solobacterium	gender-age	0.251	0.002	**
Leu Thr	Solobacterium	gender-age	0.307	< 0.001	***
Goshonoside F6	Solobacterium	gender-age	0.027	0.74
Thiodiglycol	Solobacterium	gender-age	-0.239	0.003	**
Physagulin C	Solobacterium	gender-age	0.334	< 0.001	***
Gly Phe	Peptostreptococcus	gender-age	0.429	< 0.001	***
Ganglioside GT2 (d18:1/22:1(13Z))	Solobacterium	gender-age	-0.384	< 0.001	***
Glu Leu	Solobacterium	gender-age	0.387	< 0.001	***
Asn Phe	Solobacterium	gender-age	0.243	0.002	**
8-hydroxy-2-methyl-2-(4-methylpent-3-en-1-yl)-2H-chromene-5-carboxylic acid	Peptostreptococcus	gender-age	0.429	< 0.001	***
3-Methyl-3-butenyl apiosyl-(1->6)-glucoside	Solobacterium	gender-age	0.428	< 0.001	***
Pro Ser Tyr	Solobacterium	gender-age	0.323	< 0.001	***
PI(16:0/16:2(9Z,12Z))	Solobacterium	gender-age	0.357	< 0.001	***
Formiminoglutamic acid	TM7x	gender-age	0.427	< 0.001	***
Ile Tyr Lys	Solobacterium	gender-age	0.227	0.004	**
Isoleucyl-Glycine	Solobacterium	gender-age	0.26	0.001	***
PGP(i-12:0/i-16:0)	Solobacterium	gender-age	-0.399	< 0.001	***
Gln Tyr Thr Phe	Solobacterium	gender-age	-0.298	< 0.001	***
Thr Tyr Phe	Solobacterium	gender-age	-0.275	0.001	***
Ile Glu Leu	Solobacterium	gender-age	0.295	< 0.001	***
Ser Leu Phe Leu	Solobacterium	gender-age	-0.28	< 0.001	***
Glu Leu	Porphyromonas	gender-age	0.426	< 0.001	***
GPEtn(14:0/22:2)	Solobacterium	gender-age	0.181	0.024	*
PE(P-16:0/2:0)	Solobacterium	gender-age	0.173	0.031	*
Chrysophanol	Solobacterium	gender-age	0.216	0.007	**
28-Glucosylarjunolate 3-[rhamnosyl-(1->3)-glucuronide]	Solobacterium	gender-age	-0.294	< 0.001	***
4R-Hydroxy solifenacin	Solobacterium	gender-age	-0.355	< 0.001	***
Casuarine 6-alpha-D-glucoside	Solobacterium	gender-age	-0.331	< 0.001	***
Desglucocheirotoxin	Solobacterium	gender-age	0.259	0.001	***
Phenylalanyl-Threonine	Solobacterium	gender-age	0.426	< 0.001	***
Asterlingulatoside D	Solobacterium	gender-age	-0.275	0.001	***
Formylisoglutamine	Lachnoanaerobaculum	gender-age	0.426	< 0.001	***
Glycyl-Asparagine	Lachnoanaerobaculum	gender-age	0.425	< 0.001	***
Aspartylglycosamine	Solobacterium	gender-age	-0.247	0.002	**
Tuberoside K	Solobacterium	gender-age	0.236	0.003	**
E-(gamma-Glutamyl)-lysine	Porphyromonas	gender-age	0.424	< 0.001	***
Ribosylimidazoleacetic acid	Solobacterium	gender-age	0.423	< 0.001	***
Cinncassiol D1	Lachnoanaerobaculum	gender-age	0.423	< 0.001	***
Thymine	Solobacterium	gender-age	0.349	< 0.001	***
Ribosylimidazoleacetic acid	Peptostreptococcus	gender-age	0.423	< 0.001	***
DL-2-hydroxy stearic acid	Porphyromonas	gender-age	0.422	< 0.001	***
Arg Gly Tyr	Solobacterium	gender-age	-0.296	< 0.001	***
Hydroxyprolyl-Hydroxyproline	Solobacterium	gender-age	0.379	< 0.001	***
Leukotriene B5	Solobacterium	gender-age	0.422	< 0.001	***
Hydroxyprolyl-Glutamate	Solobacterium	gender-age	0.256	0.001	***
L-Galacto-2-heptulose	Solobacterium	gender-age	0.422	< 0.001	***
Gln Gln	Solobacterium	gender-age	0.195	0.015	*
Formimino-L-glutamic acid	Peptostreptococcus	gender-age	0.422	< 0.001	***
Val Glu	Solobacterium	gender-age	0.314	< 0.001	***
His Thr	Solobacterium	gender-age	0.202	0.011	*
8-hydroxy-2-methyl-2-(4-methylpent-3-en-1-yl)-2H-chromene-5-carboxylic acid	Solobacterium	gender-age	0.378	< 0.001	***
N-Palmitoylsphingosine	Solobacterium	gender-age	0.331	< 0.001	***
L-Methionine	Porphyromonas	gender-age	0.421	< 0.001	***
Gluconolactone	Solobacterium	gender-age	0.274	0.001	***
N-Carbamoylsarcosine	Porphyromonas	gender-age	0.421	< 0.001	***
E-(gamma-Glutamyl)-lysine	Peptostreptococcus	gender-age	0.421	< 0.001	***
N-Carbamoylsarcosine	Solobacterium	gender-age	0.353	< 0.001	***
Linoleoyl Ethanolamide	TM7x	gender-age	0.421	< 0.001	***
Y-Morphine	Solobacterium	gender-age	0.017	0.838
L-Galacto-2-heptulose	TM7x	gender-age	0.421	< 0.001	***
(1S,16R)-5,7,11-trihydroxy-8,8,10,16-tetramethyl-3-[1-(2-methyl-1,3-thiazol-4-yl)prop-1-en-2-yl]-12-methylidene-17-oxa-4-azabicyclo[14.1.0]heptadec-4-en-9-one	Porphyromonas	gender-age	0.42	< 0.001	***
Seryllysine	Solobacterium	gender-age	0.277	< 0.001	***
Gln Ile	Peptostreptococcus	gender-age	0.42	< 0.001	***
Deoxyinosine	Solobacterium	gender-age	0.394	< 0.001	***
3-O-Protocatechuoylceanothic acid	Solobacterium	gender-age	-0.178	0.026	*
8beta-Angeloyloxy-15-hydroxy-1alpha,10R-dimethoxy-3-oxo-11(13)-germacren-12,6alpha-olide	Solobacterium	gender-age	0.227	0.004	**
Gamma glutamyl ornithine	Solobacterium	gender-age	0.378	< 0.001	***
Valyl-Tyrosine	Solobacterium	gender-age	0.206	0.01	**
Glutamylisoleucine	Porphyromonas	gender-age	0.418	< 0.001	***
(R)-Laudanidine	Solobacterium	gender-age	0.302	< 0.001	***
Tyrosyl-Hydroxyproline	Solobacterium	gender-age	0.313	< 0.001	***
Prolylhydroxyproline	Solobacterium	gender-age	0.33	< 0.001	***
PG(16:0/18:0)	Solobacterium	gender-age	0.152	0.059
(1S,16R)-5,7,11-trihydroxy-8,8,10,16-tetramethyl-3-[1-(2-methyl-1,3-thiazol-4-yl)prop-1-en-2-yl]-12-methylidene-17-oxa-4-azabicyclo[14.1.0]heptadec-4-en-9-one	Solobacterium	gender-age	0.349	< 0.001	***
Jasmolone glucoside	Solobacterium	gender-age	-0.231	0.004	**
Trans-EKODE-(E)-Ib	Solobacterium	gender-age	0.387	< 0.001	***
(+/-)20-HDoHE	Solobacterium	gender-age	0.306	< 0.001	***
9(S)-HpOTrE	Solobacterium	gender-age	0.394	< 0.001	***
Physapubenolide	Solobacterium	gender-age	0.418	< 0.001	***
LysoPC(18:1(9Z))	Solobacterium	gender-age	0.226	0.005	**
Pelargonidin	Solobacterium	gender-age	0.139	0.084
Carindone	Solobacterium	gender-age	0.326	< 0.001	***
PGA1	Solobacterium	gender-age	0.387	< 0.001	***
PE(P-16:0e/18:1(9Z))	Solobacterium	gender-age	0.205	0.01	**
LysoPA(P-16:0e/0:0)	Solobacterium	gender-age	0.29	< 0.001	***
(+/-)10-HDoHE	Solobacterium	gender-age	0.292	< 0.001	***
Leu Thr	Peptostreptococcus	gender-age	0.418	< 0.001	***
PE(15:0/0:0)	Solobacterium	gender-age	0.387	< 0.001	***
Cardanoldiene	Solobacterium	gender-age	0.333	< 0.001	***
Aloe-Emodin	Solobacterium	gender-age	0.183	0.022	*
PI(16:0/16:2(9Z,12Z))	Peptostreptococcus	gender-age	0.418	< 0.001	***
Dihydrozeatin-7-N-dihydrozeatin	Solobacterium	gender-age	-0.364	< 0.001	***
Glutamylisoleucine	Solobacterium	gender-age	0.376	< 0.001	***
Asp-Phe	Solobacterium	gender-age	0.301	< 0.001	***
Asparaginyl-Phenylalanine	Solobacterium	gender-age	0.283	< 0.001	***
Serylvaline	Solobacterium	gender-age	0.271	0.001	***
Tyrosyl-Hydroxyproline	Peptostreptococcus	gender-age	0.418	< 0.001	***
Glycyl-Histidine	Solobacterium	gender-age	0.245	0.002	**
Aerobactin	Porphyromonas	gender-age	0.417	< 0.001	***
Serylthreonine	Solobacterium	gender-age	0.331	< 0.001	***
Deoxyinosine	Porphyromonas	gender-age	0.417	< 0.001	***
L-4-Hydroxyglutamate semialdehyde	Lachnoanaerobaculum	gender-age	0.417	< 0.001	***
3-Methyl-3-butenyl apiosyl-(1->6)-glucoside	Peptostreptococcus	gender-age	0.417	< 0.001	***
Caffeic Acid	Solobacterium	gender-age	0.289	< 0.001	***
Serylthreonine	Peptostreptococcus	gender-age	0.417	< 0.001	***
Ala Glu	Granulicatella	gender-age	0.234	0.003	**
Formylisoglutamine	Granulicatella	gender-age	0.253	0.001	***
Pro Gly Arg	Granulicatella	gender-age	-0.138	0.085
Gln Gly	Granulicatella	gender-age	0.331	< 0.001	***
GPEtn(10:0/22:1)	Granulicatella	gender-age	0.239	0.003	**
Gamma-Glutamylglutamic acid	Granulicatella	gender-age	0.358	< 0.001	***
Schidigerasaponin F1	Granulicatella	gender-age	-0.15	0.062
3-Indolebutyric acid	Granulicatella	gender-age	-0.29	< 0.001	***
Gly Phe	Granulicatella	gender-age	0.257	0.001	***
Arg Pro Pro Gln	Granulicatella	gender-age	-0.235	0.003	**
3-Methyl-3-butenyl apiosyl-(1->6)-glucoside	Granulicatella	gender-age	0.302	< 0.001	***
Pro Ser Trp	Granulicatella	gender-age	-0.229	0.004	**
Glu Glu	Granulicatella	gender-age	0.334	< 0.001	***
Glu Met	Granulicatella	gender-age	0.311	< 0.001	***
Leukotriene B5	Prevotella	gender-age	0.416	< 0.001	***
PE(P-18:0/18:2(9Z,12Z))	Granulicatella	gender-age	0.162	0.044	*
GPEtn(16:0/18:1)	Granulicatella	gender-age	0.203	0.011	*
Ne-Methyl-L-lysine	Granulicatella	gender-age	0.236	0.003	**
L-Methionine	Granulicatella	gender-age	0.266	0.001	***
Tyr Val	Granulicatella	gender-age	0.241	0.002	**
Ser Tyr	Granulicatella	gender-age	0.212	0.008	**
Val Val	Granulicatella	gender-age	0.253	0.001	***
Tyr Cys Arg Trp	Granulicatella	gender-age	0.23	0.004	**
5-Nonyltetrahydro-2-oxo-3-furancarboxylic acid	Granulicatella	gender-age	0.161	0.044	*
Gln Ile	Granulicatella	gender-age	0.288	< 0.001	***
Ile Gly Pro Pro	Granulicatella	gender-age	0.275	0.001	***
Gln Phe	Granulicatella	gender-age	0.259	0.001	***
Lyciumoside VII	Granulicatella	gender-age	-0.365	< 0.001	***
Ala Ile Leu Ser	Granulicatella	gender-age	-0.243	0.002	**
20-Deoxynarasin	Granulicatella	gender-age	-0.305	< 0.001	***
Trp Leu	Granulicatella	gender-age	0.177	0.027	*
Linoleoyl Ethanolamide	Granulicatella	gender-age	0.247	0.002	**
2-Methoxyestradiol-3-methylether	Granulicatella	gender-age	0.268	0.001	***
PE(P-18:0/18:1)	Granulicatella	gender-age	0.215	0.007	**
Ser Gln	Granulicatella	gender-age	0.267	0.001	***
Formimino-L-glutamic acid	Granulicatella	gender-age	0.272	0.001	***
Tyr Asp Asn	Granulicatella	gender-age	-0.328	< 0.001	***
Pseudouridine	Granulicatella	gender-age	0.26	0.001	***
Acetyl-DL-Valine	Granulicatella	gender-age	0.023	0.775
Asp Val	Granulicatella	gender-age	0.27	0.001	***
Arginyl-Aspartic acid	Granulicatella	gender-age	0.129	0.107
Val Arg	Granulicatella	gender-age	0.128	0.111
Neuromedin N (1-4)	Granulicatella	gender-age	0.073	0.368
Licoricesaponin D3	Granulicatella	gender-age	-0.214	0.007	**
Thiodiglycol	Granulicatella	gender-age	-0.106	0.187
Phe Ser	Granulicatella	gender-age	0.227	0.004	**
Ribosylimidazoleacetic acid	Granulicatella	gender-age	0.302	< 0.001	***
His His Gly	Granulicatella	gender-age	-0.175	0.029	*
Glutaminylserine	Granulicatella	gender-age	0.246	0.002	**
Ser Glu	Granulicatella	gender-age	0.336	< 0.001	***
Goshonoside F6	Granulicatella	gender-age	0.105	0.193
Leu Thr	Granulicatella	gender-age	0.245	0.002	**
Physagulin C	Granulicatella	gender-age	0.327	< 0.001	***
Lablaboside C	Granulicatella	gender-age	-0.314	< 0.001	***
Ganglioside GT2 (d18:1/22:1(13Z))	Granulicatella	gender-age	-0.273	0.001	***
Glu Leu	Granulicatella	gender-age	0.285	< 0.001	***
Asn Phe	Granulicatella	gender-age	0.259	0.001	***
Soyasaponin A2	Granulicatella	gender-age	-0.316	< 0.001	***
Desglucocheirotoxol	Granulicatella	gender-age	0.344	< 0.001	***
Pro Ser Tyr	Granulicatella	gender-age	0.23	0.004	**
PI(16:0/16:2(9Z,12Z))	Granulicatella	gender-age	0.303	< 0.001	***
Steviobioside	Granulicatella	gender-age	-0.28	< 0.001	***
Ile Tyr Lys	Granulicatella	gender-age	0.28	< 0.001	***
Isoleucyl-Glycine	Granulicatella	gender-age	0.337	< 0.001	***
PGP(i-12:0/i-16:0)	Granulicatella	gender-age	-0.304	< 0.001	***
PE(P-16:0/2:0)	Granulicatella	gender-age	0.104	0.197
Chrysophanol	Granulicatella	gender-age	0.098	0.225
Gln Tyr Thr Phe	Granulicatella	gender-age	-0.305	< 0.001	***
4R-Hydroxy solifenacin	Granulicatella	gender-age	-0.143	0.074
Thr Tyr Phe	Granulicatella	gender-age	-0.212	0.008	**
Ile Glu Leu	Granulicatella	gender-age	0.2	0.013	*
Ser Leu Phe Leu	Granulicatella	gender-age	-0.203	0.011	*
D-erythro-Sphingosine C-20	Granulicatella	gender-age	0.271	0.001	***
GPEtn(14:0/22:2)	Granulicatella	gender-age	0.211	0.008	**
28-Glucosylarjunolate 3-[rhamnosyl-(1->3)-glucuronide]	Granulicatella	gender-age	-0.315	< 0.001	***
Casuarine 6-alpha-D-glucoside	Granulicatella	gender-age	-0.295	< 0.001	***
Desglucocheirotoxin	Granulicatella	gender-age	0.268	0.001	***
Calendasaponin B	Granulicatella	gender-age	-0.237	0.003	**
Asterlingulatoside D	Granulicatella	gender-age	-0.159	0.048	*
Phenylalanyl-Threonine	Granulicatella	gender-age	0.275	0.001	***
Tyr Thr Phe	Granulicatella	gender-age	-0.29	< 0.001	***
Aspartylglycosamine	Granulicatella	gender-age	-0.172	0.032	*
Gly Lys Asp Asp	Granulicatella	gender-age	0.144	0.074
Tuberoside K	Granulicatella	gender-age	0.277	< 0.001	***
Aerobactin	Granulicatella	gender-age	0.323	< 0.001	***
Mocimycin	Granulicatella	gender-age	-0.235	0.003	**
{[(1R,16Z,24E,26E,28Z)-1,18-dihydroxy-12-[1-(4-hydroxy-3-methoxycyclohexyl)propan-2-yl]-19,30-dimethoxy-15,17,23,29,35-pentamethyl-2,3,10,14,20-pentaoxo-11,36-dioxa-4-azatricyclo[30.3.1.0?,?]hexatriaconta-16,24,26,28-tetraen-21-yl]methoxy}sulfonic acid	Granulicatella	gender-age	-0.226	0.005	**
Thymine	Granulicatella	gender-age	0.324	< 0.001	***
Thymidine	Granulicatella	gender-age	0.237	0.003	**
Arg Gly Tyr	Granulicatella	gender-age	-0.313	< 0.001	***
Hydroxyprolyl-Hydroxyproline	Granulicatella	gender-age	0.268	0.001	***
Asp Ser His Ala	Granulicatella	gender-age	-0.253	0.001	***
Hydroxyprolyl-Glutamate	Granulicatella	gender-age	0.241	0.002	**
Melongoside P	Granulicatella	gender-age	-0.343	< 0.001	***
Gln Gln	Granulicatella	gender-age	0.264	0.001	***
Arg Lys	Granulicatella	gender-age	-0.238	0.003	**
Val Glu	Granulicatella	gender-age	0.31	< 0.001	***
His Thr	Granulicatella	gender-age	0.268	0.001	***
8-hydroxy-2-methyl-2-(4-methylpent-3-en-1-yl)-2H-chromene-5-carboxylic acid	Granulicatella	gender-age	0.238	0.003	**
N-Palmitoylsphingosine	Granulicatella	gender-age	0.311	< 0.001	***
15-deoxy-delta-12,14-PGD2	Granulicatella	gender-age	0.263	0.001	***
Gluconolactone	Granulicatella	gender-age	0.302	< 0.001	***
Gamma-Glu-Leu	Granulicatella	gender-age	0.301	< 0.001	***
Valyl-Aspartate	Granulicatella	gender-age	0.289	< 0.001	***
N-Carbamoylsarcosine	Granulicatella	gender-age	0.242	0.002	**
3-O-Protocatechuoylceanothic acid	Granulicatella	gender-age	-0.077	0.339
Y-Morphine	Granulicatella	gender-age	0.018	0.819
Leukotriene B5	Granulicatella	gender-age	0.264	0.001	***
N-Acetylhistidine	Granulicatella	gender-age	0.264	0.001	***
Arginyl-Lysine	Granulicatella	gender-age	-0.279	< 0.001	***
Seryllysine	Granulicatella	gender-age	0.263	0.001	***
Gamma-D-Glutamylglycine	Granulicatella	gender-age	0.305	< 0.001	***
Deoxyinosine	Granulicatella	gender-age	0.305	< 0.001	***
8beta-Angeloyloxy-15-hydroxy-1alpha,10R-dimethoxy-3-oxo-11(13)-germacren-12,6alpha-olide	Granulicatella	gender-age	0.172	0.032	*
Gamma glutamyl ornithine	Granulicatella	gender-age	0.24	0.002	**
Valyl-Tyrosine	Granulicatella	gender-age	0.18	0.025	*
Physapubenolide	Granulicatella	gender-age	0.312	< 0.001	***
(R)-Laudanidine	Granulicatella	gender-age	0.176	0.028	*
Tyrosyl-Hydroxyproline	Granulicatella	gender-age	0.243	0.002	**
Prolylhydroxyproline	Granulicatella	gender-age	0.216	0.007	**
(1S,16R)-5,7,11-trihydroxy-8,8,10,16-tetramethyl-3-[1-(2-methyl-1,3-thiazol-4-yl)prop-1-en-2-yl]-12-methylidene-17-oxa-4-azabicyclo[14.1.0]heptadec-4-en-9-one	Granulicatella	gender-age	0.323	< 0.001	***
LysoPC(18:1(9Z))	Granulicatella	gender-age	0.153	0.056
Jasmolone glucoside	Granulicatella	gender-age	-0.301	< 0.001	***
Trans-EKODE-(E)-Ib	Granulicatella	gender-age	0.189	0.018	*
LysoPA(P-16:0e/0:0)	Granulicatella	gender-age	0.154	0.056
(+/-)20-HDoHE	Granulicatella	gender-age	0.168	0.037	*
9(S)-HpOTrE	Granulicatella	gender-age	0.204	0.01	**
DL-2-hydroxy stearic acid	Granulicatella	gender-age	0.255	0.001	***
Pelargonidin	Granulicatella	gender-age	0.034	0.673
PG(16:0/18:0)	Granulicatella	gender-age	0.213	0.008	**
PGA1	Granulicatella	gender-age	0.258	0.001	***
Aloe-Emodin	Granulicatella	gender-age	0.042	0.605
Carindone	Granulicatella	gender-age	0.288	< 0.001	***
PE(P-16:0e/18:1(9Z))	Granulicatella	gender-age	0.171	0.032	*
(+/-)10-HDoHE	Granulicatella	gender-age	0.273	0.001	***
Cinncassiol D1	Granulicatella	gender-age	0.201	0.012	*
PE(15:0/0:0)	Granulicatella	gender-age	0.268	0.001	***
Cardanoldiene	Granulicatella	gender-age	0.221	0.006	**
CDP-DG(18:0/18:0)	Granulicatella	gender-age	-0.168	0.036	*
Dihydrozeatin-7-N-dihydrozeatin	Granulicatella	gender-age	-0.278	< 0.001	***
Glutamylisoleucine	Granulicatella	gender-age	0.255	0.001	***
Asp-Phe	Granulicatella	gender-age	0.226	0.005	**
Asparaginyl-Phenylalanine	Granulicatella	gender-age	0.245	0.002	**
Serylvaline	Granulicatella	gender-age	0.25	0.002	**
Glycyl-Asparagine	Granulicatella	gender-age	0.323	< 0.001	***
Glycyl-Histidine	Granulicatella	gender-age	0.252	0.001	***
Formiminoglutamic acid	Granulicatella	gender-age	0.307	< 0.001	***
Serylthreonine	Granulicatella	gender-age	0.279	< 0.001	***
E-(gamma-Glutamyl)-lysine	Granulicatella	gender-age	0.251	0.002	**
L-Galacto-2-heptulose	Granulicatella	gender-age	0.228	0.004	**
GPEtn(10:0/22:1)	norank_f__norank_o__Clostridia_UCG014	gender-age	0.076	0.348
L-4-Hydroxyglutamate semialdehyde	Granulicatella	gender-age	0.322	< 0.001	***
Caffeic Acid	Granulicatella	gender-age	0.184	0.021	*
Gly Phe	norank_f__norank_o__Clostridia_UCG014	gender-age	0.132	0.1
Arg Pro Pro Gln	norank_f__norank_o__Clostridia_UCG014	gender-age	-0.126	0.116
Pro Gly Arg	norank_f__norank_o__Clostridia_UCG014	gender-age	-0.103	0.201
Glucosamine	Granulicatella	gender-age	0.194	0.015	*
Pro Ser Trp	norank_f__norank_o__Clostridia_UCG014	gender-age	-0.139	0.084
Ala Glu	norank_f__norank_o__Clostridia_UCG014	gender-age	0.191	0.017	*
Schidigerasaponin F1	norank_f__norank_o__Clostridia_UCG014	gender-age	-0.139	0.085
Formylisoglutamine	norank_f__norank_o__Clostridia_UCG014	gender-age	0.23	0.004	**
Gln Gly	norank_f__norank_o__Clostridia_UCG014	gender-age	0.175	0.029	*
PE(P-18:0/18:2(9Z,12Z))	norank_f__norank_o__Clostridia_UCG014	gender-age	0.059	0.461
GPEtn(16:0/18:1)	norank_f__norank_o__Clostridia_UCG014	gender-age	0.082	0.311
Gamma-Glutamylglutamic acid	norank_f__norank_o__Clostridia_UCG014	gender-age	0.236	0.003	**
3-Indolebutyric acid	norank_f__norank_o__Clostridia_UCG014	gender-age	-0.21	0.009	**
Tyr Val	norank_f__norank_o__Clostridia_UCG014	gender-age	0.125	0.12
3-Methyl-3-butenyl apiosyl-(1->6)-glucoside	norank_f__norank_o__Clostridia_UCG014	gender-age	0.233	0.003	**
Val Val	norank_f__norank_o__Clostridia_UCG014	gender-age	0.126	0.118
Glu Glu	norank_f__norank_o__Clostridia_UCG014	gender-age	0.235	0.003	**
5-Nonyltetrahydro-2-oxo-3-furancarboxylic acid	norank_f__norank_o__Clostridia_UCG014	gender-age	0.143	0.075
Gln Ile	norank_f__norank_o__Clostridia_UCG014	gender-age	0.087	0.281
Glu Met	norank_f__norank_o__Clostridia_UCG014	gender-age	0.179	0.025	*
Gln Phe	norank_f__norank_o__Clostridia_UCG014	gender-age	0.144	0.074
Faradiol laurate	norank_f__norank_o__Clostridia_UCG014	gender-age	0.193	0.016	*
Ne-Methyl-L-lysine	norank_f__norank_o__Clostridia_UCG014	gender-age	0.163	0.042	*
20-Deoxynarasin	norank_f__norank_o__Clostridia_UCG014	gender-age	-0.068	0.396
Trp Leu	norank_f__norank_o__Clostridia_UCG014	gender-age	0.079	0.325
L-Methionine	norank_f__norank_o__Clostridia_UCG014	gender-age	0.207	0.009	**
Ser Tyr	norank_f__norank_o__Clostridia_UCG014	gender-age	0.193	0.016	*
PE(P-18:0/18:1)	norank_f__norank_o__Clostridia_UCG014	gender-age	0.112	0.164
Ser Gln	norank_f__norank_o__Clostridia_UCG014	gender-age	0.092	0.252
Tyr Cys Arg Trp	norank_f__norank_o__Clostridia_UCG014	gender-age	0.188	0.019	*
Ile Gly Pro Pro	norank_f__norank_o__Clostridia_UCG014	gender-age	0.16	0.046	*
Lyciumoside VII	norank_f__norank_o__Clostridia_UCG014	gender-age	-0.22	0.006	**
Ala Ile Leu Ser	norank_f__norank_o__Clostridia_UCG014	gender-age	-0.289	< 0.001	***
Licoricesaponin D3	norank_f__norank_o__Clostridia_UCG014	gender-age	-0.125	0.121
Linoleoyl Ethanolamide	norank_f__norank_o__Clostridia_UCG014	gender-age	0.281	< 0.001	***
2-Methoxyestradiol-3-methylether	norank_f__norank_o__Clostridia_UCG014	gender-age	0.226	0.005	**
His His Gly	norank_f__norank_o__Clostridia_UCG014	gender-age	-0.079	0.33
Formimino-L-glutamic acid	norank_f__norank_o__Clostridia_UCG014	gender-age	0.247	0.002	**
Acetyl-DL-Valine	norank_f__norank_o__Clostridia_UCG014	gender-age	-0.016	0.848
Tyr Asp Asn	norank_f__norank_o__Clostridia_UCG014	gender-age	-0.196	0.014	*
Pseudouridine	norank_f__norank_o__Clostridia_UCG014	gender-age	0.19	0.017	*
Val Arg	norank_f__norank_o__Clostridia_UCG014	gender-age	0.015	0.848
Neuromedin N (1-4)	norank_f__norank_o__Clostridia_UCG014	gender-age	0.156	0.052
Leu Thr	norank_f__norank_o__Clostridia_UCG014	gender-age	0.068	0.396
Thiodiglycol	norank_f__norank_o__Clostridia_UCG014	gender-age	-0.116	0.149
Asp Val	norank_f__norank_o__Clostridia_UCG014	gender-age	0.183	0.023	*
Lablaboside C	norank_f__norank_o__Clostridia_UCG014	gender-age	-0.145	0.07
Phe Ser	norank_f__norank_o__Clostridia_UCG014	gender-age	0.172	0.032	*
Ribosylimidazoleacetic acid	norank_f__norank_o__Clostridia_UCG014	gender-age	0.206	0.01	**
Asn Phe	norank_f__norank_o__Clostridia_UCG014	gender-age	0.132	0.101
Goshonoside F6	norank_f__norank_o__Clostridia_UCG014	gender-age	0.046	0.571
Glutaminylserine	norank_f__norank_o__Clostridia_UCG014	gender-age	0.211	0.008	**
Ser Glu	norank_f__norank_o__Clostridia_UCG014	gender-age	0.217	0.006	**
Arginyl-Aspartic acid	norank_f__norank_o__Clostridia_UCG014	gender-age	0.21	0.009	**
Physagulin C	norank_f__norank_o__Clostridia_UCG014	gender-age	0.19	0.018	*
Ganglioside GT2 (d18:1/22:1(13Z))	norank_f__norank_o__Clostridia_UCG014	gender-age	-0.181	0.024	*
Ile Tyr Lys	norank_f__norank_o__Clostridia_UCG014	gender-age	0.129	0.109
Isoleucyl-Glycine	norank_f__norank_o__Clostridia_UCG014	gender-age	0.15	0.061
Glu Leu	norank_f__norank_o__Clostridia_UCG014	gender-age	0.177	0.027	*
Soyasaponin A2	norank_f__norank_o__Clostridia_UCG014	gender-age	-0.164	0.041	*
Desglucocheirotoxol	norank_f__norank_o__Clostridia_UCG014	gender-age	0.22	0.006	**
Ile Glu Leu	norank_f__norank_o__Clostridia_UCG014	gender-age	0.142	0.078
Pro Ser Tyr	norank_f__norank_o__Clostridia_UCG014	gender-age	0.221	0.006	**
PI(16:0/16:2(9Z,12Z))	norank_f__norank_o__Clostridia_UCG014	gender-age	0.2	0.012	*
GPEtn(14:0/22:2)	norank_f__norank_o__Clostridia_UCG014	gender-age	0.044	0.586
PE(P-16:0/2:0)	norank_f__norank_o__Clostridia_UCG014	gender-age	0.109	0.176
Chrysophanol	norank_f__norank_o__Clostridia_UCG014	gender-age	0.134	0.096
28-Glucosylarjunolate 3-[rhamnosyl-(1->3)-glucuronide]	norank_f__norank_o__Clostridia_UCG014	gender-age	-0.123	0.125
Steviobioside	norank_f__norank_o__Clostridia_UCG014	gender-age	-0.199	0.013	*
PGP(i-12:0/i-16:0)	norank_f__norank_o__Clostridia_UCG014	gender-age	-0.282	< 0.001	***
Desglucocheirotoxin	norank_f__norank_o__Clostridia_UCG014	gender-age	0.104	0.197
Calendasaponin B	norank_f__norank_o__Clostridia_UCG014	gender-age	-0.057	0.483
Asterlingulatoside D	norank_f__norank_o__Clostridia_UCG014	gender-age	-0.06	0.461
Gln Tyr Thr Phe	norank_f__norank_o__Clostridia_UCG014	gender-age	-0.236	0.003	**
Thr Tyr Phe	norank_f__norank_o__Clostridia_UCG014	gender-age	-0.174	0.03	*
Aspartylglycosamine	norank_f__norank_o__Clostridia_UCG014	gender-age	-0.111	0.166
Tuberoside K	norank_f__norank_o__Clostridia_UCG014	gender-age	0.134	0.095
Ser Leu Phe Leu	norank_f__norank_o__Clostridia_UCG014	gender-age	-0.165	0.04	*
Mocimycin	norank_f__norank_o__Clostridia_UCG014	gender-age	-0.122	0.128
D-erythro-Sphingosine C-20	norank_f__norank_o__Clostridia_UCG014	gender-age	0.227	0.004	**
4R-Hydroxy solifenacin	norank_f__norank_o__Clostridia_UCG014	gender-age	-0.22	0.006	**
Casuarine 6-alpha-D-glucoside	norank_f__norank_o__Clostridia_UCG014	gender-age	-0.25	0.002	**
Phenylalanyl-Threonine	norank_f__norank_o__Clostridia_UCG014	gender-age	0.234	0.003	**
Tyr Thr Phe	norank_f__norank_o__Clostridia_UCG014	gender-age	-0.205	0.01	**
Aerobactin	norank_f__norank_o__Clostridia_UCG014	gender-age	0.221	0.006	**
{[(1R,16Z,24E,26E,28Z)-1,18-dihydroxy-12-[1-(4-hydroxy-3-methoxycyclohexyl)propan-2-yl]-19,30-dimethoxy-15,17,23,29,35-pentamethyl-2,3,10,14,20-pentaoxo-11,36-dioxa-4-azatricyclo[30.3.1.0?,?]hexatriaconta-16,24,26,28-tetraen-21-yl]methoxy}sulfonic acid	norank_f__norank_o__Clostridia_UCG014	gender-age	-0.164	0.041	*
Hydroxyprolyl-Glutamate	norank_f__norank_o__Clostridia_UCG014	gender-age	0.129	0.109
Thymine	norank_f__norank_o__Clostridia_UCG014	gender-age	0.22	0.006	**
Gln Gln	norank_f__norank_o__Clostridia_UCG014	gender-age	0.087	0.282
Thymidine	norank_f__norank_o__Clostridia_UCG014	gender-age	0.253	0.001	***
Gly Lys Asp Asp	norank_f__norank_o__Clostridia_UCG014	gender-age	0.222	0.005	**
His Thr	norank_f__norank_o__Clostridia_UCG014	gender-age	0.083	0.303
8-hydroxy-2-methyl-2-(4-methylpent-3-en-1-yl)-2H-chromene-5-carboxylic acid	norank_f__norank_o__Clostridia_UCG014	gender-age	0.154	0.054
N-Palmitoylsphingosine	norank_f__norank_o__Clostridia_UCG014	gender-age	0.106	0.188
Arg Gly Tyr	norank_f__norank_o__Clostridia_UCG014	gender-age	-0.223	0.005	**
Hydroxyprolyl-Hydroxyproline	norank_f__norank_o__Clostridia_UCG014	gender-age	0.224	0.005	**
Asp Ser His Ala	norank_f__norank_o__Clostridia_UCG014	gender-age	-0.17	0.034	*
Melongoside P	norank_f__norank_o__Clostridia_UCG014	gender-age	-0.16	0.046	*
Arg Lys	norank_f__norank_o__Clostridia_UCG014	gender-age	-0.26	0.001	***
Val Glu	norank_f__norank_o__Clostridia_UCG014	gender-age	0.166	0.038	*
15-deoxy-delta-12,14-PGD2	norank_f__norank_o__Clostridia_UCG014	gender-age	0.222	0.005	**
Gluconolactone	norank_f__norank_o__Clostridia_UCG014	gender-age	0.188	0.019	*
Gamma-Glu-Leu	norank_f__norank_o__Clostridia_UCG014	gender-age	0.188	0.019	*
Valyl-Aspartate	norank_f__norank_o__Clostridia_UCG014	gender-age	0.231	0.004	**
N-Carbamoylsarcosine	norank_f__norank_o__Clostridia_UCG014	gender-age	0.195	0.014	*
3-O-Protocatechuoylceanothic acid	norank_f__norank_o__Clostridia_UCG014	gender-age	-0.001	0.993
Y-Morphine	norank_f__norank_o__Clostridia_UCG014	gender-age	0.138	0.086
Leukotriene B5	norank_f__norank_o__Clostridia_UCG014	gender-age	0.23	0.004	**
N-Acetylhistidine	norank_f__norank_o__Clostridia_UCG014	gender-age	0.234	0.003	**
Valyl-Tyrosine	norank_f__norank_o__Clostridia_UCG014	gender-age	0.01	0.903
Arginyl-Lysine	norank_f__norank_o__Clostridia_UCG014	gender-age	-0.234	0.003	**
(R)-Laudanidine	norank_f__norank_o__Clostridia_UCG014	gender-age	0.148	0.065
Seryllysine	norank_f__norank_o__Clostridia_UCG014	gender-age	0.168	0.036	*
Prolylhydroxyproline	norank_f__norank_o__Clostridia_UCG014	gender-age	0.108	0.18
Gamma-D-Glutamylglycine	norank_f__norank_o__Clostridia_UCG014	gender-age	0.23	0.004	**
Deoxyinosine	norank_f__norank_o__Clostridia_UCG014	gender-age	0.216	0.007	**
8beta-Angeloyloxy-15-hydroxy-1alpha,10R-dimethoxy-3-oxo-11(13)-germacren-12,6alpha-olide	norank_f__norank_o__Clostridia_UCG014	gender-age	0.209	0.009	**
Gamma glutamyl ornithine	norank_f__norank_o__Clostridia_UCG014	gender-age	0.219	0.006	**
Physapubenolide	norank_f__norank_o__Clostridia_UCG014	gender-age	0.216	0.007	**
Tyrosyl-Hydroxyproline	norank_f__norank_o__Clostridia_UCG014	gender-age	0.19	0.018	*
PG(16:0/18:0)	norank_f__norank_o__Clostridia_UCG014	gender-age	0.063	0.433
(1S,16R)-5,7,11-trihydroxy-8,8,10,16-tetramethyl-3-[1-(2-methyl-1,3-thiazol-4-yl)prop-1-en-2-yl]-12-methylidene-17-oxa-4-azabicyclo[14.1.0]heptadec-4-en-9-one	norank_f__norank_o__Clostridia_UCG014	gender-age	0.19	0.018	*
Carindone	norank_f__norank_o__Clostridia_UCG014	gender-age	0.139	0.084
PE(P-16:0e/18:1(9Z))	norank_f__norank_o__Clostridia_UCG014	gender-age	0.063	0.433
LysoPA(P-16:0e/0:0)	norank_f__norank_o__Clostridia_UCG014	gender-age	0.095	0.237
(+/-)10-HDoHE	norank_f__norank_o__Clostridia_UCG014	gender-age	0.145	0.07
Jasmolone glucoside	norank_f__norank_o__Clostridia_UCG014	gender-age	-0.195	0.015	*
Trans-EKODE-(E)-Ib	norank_f__norank_o__Clostridia_UCG014	gender-age	0.243	0.002	**
(+/-)20-HDoHE	norank_f__norank_o__Clostridia_UCG014	gender-age	0.16	0.047	*
9(S)-HpOTrE	norank_f__norank_o__Clostridia_UCG014	gender-age	0.272	0.001	***
PGA1	norank_f__norank_o__Clostridia_UCG014	gender-age	0.172	0.031	*
DL-2-hydroxy stearic acid	norank_f__norank_o__Clostridia_UCG014	gender-age	0.212	0.008	**
CDP-DG(18:0/18:0)	norank_f__norank_o__Clostridia_UCG014	gender-age	-0.087	0.28
LysoPC(18:1(9Z))	norank_f__norank_o__Clostridia_UCG014	gender-age	0.162	0.043	*
Cinncassiol D1	norank_f__norank_o__Clostridia_UCG014	gender-age	0.197	0.014	*
Asp-Phe	norank_f__norank_o__Clostridia_UCG014	gender-age	0.157	0.051
Asparaginyl-Phenylalanine	norank_f__norank_o__Clostridia_UCG014	gender-age	0.154	0.054
Serylvaline	norank_f__norank_o__Clostridia_UCG014	gender-age	0.105	0.193
PE(15:0/0:0)	norank_f__norank_o__Clostridia_UCG014	gender-age	0.218	0.006	**
Pelargonidin	norank_f__norank_o__Clostridia_UCG014	gender-age	0.17	0.034	*
Cardanoldiene	norank_f__norank_o__Clostridia_UCG014	gender-age	0.161	0.044	*
Serylthreonine	norank_f__norank_o__Clostridia_UCG014	gender-age	0.124	0.123
Aloe-Emodin	norank_f__norank_o__Clostridia_UCG014	gender-age	0.173	0.031	*
Dihydrozeatin-7-N-dihydrozeatin	norank_f__norank_o__Clostridia_UCG014	gender-age	-0.228	0.004	**
Glutamylisoleucine	norank_f__norank_o__Clostridia_UCG014	gender-age	0.197	0.014	*
Glycyl-Asparagine	norank_f__norank_o__Clostridia_UCG014	gender-age	0.234	0.003	**
Glycyl-Histidine	norank_f__norank_o__Clostridia_UCG014	gender-age	0.168	0.036	*
Formiminoglutamic acid	norank_f__norank_o__Clostridia_UCG014	gender-age	0.26	0.001	***
E-(gamma-Glutamyl)-lysine	norank_f__norank_o__Clostridia_UCG014	gender-age	0.181	0.024	*
L-Galacto-2-heptulose	norank_f__norank_o__Clostridia_UCG014	gender-age	0.218	0.006	**
L-4-Hydroxyglutamate semialdehyde	norank_f__norank_o__Clostridia_UCG014	gender-age	0.245	0.002	**
Caffeic Acid	norank_f__norank_o__Clostridia_UCG014	gender-age	0.223	0.005	**
Glucosamine	norank_f__norank_o__Clostridia_UCG014	gender-age	0.2	0.012	*
Ala Glu	Lachnoanaerobaculum	gender-age	0.34	< 0.001	***
D-erythro-Sphingosine C-20	TM7x	gender-age	0.416	< 0.001	***
Gln Gly	Lachnoanaerobaculum	gender-age	0.348	< 0.001	***
GPEtn(10:0/22:1)	Lachnoanaerobaculum	gender-age	0.262	0.001	***
Gamma-Glutamylglutamic acid	Lachnoanaerobaculum	gender-age	0.367	< 0.001	***
3-Indolebutyric acid	Lachnoanaerobaculum	gender-age	-0.266	0.001	***
Gly Phe	Lachnoanaerobaculum	gender-age	0.311	< 0.001	***
Thymidine	Lachnoanaerobaculum	gender-age	0.415	< 0.001	***
Pro Gly Arg	Lachnoanaerobaculum	gender-age	-0.389	< 0.001	***
3-Methyl-3-butenyl apiosyl-(1->6)-glucoside	Lachnoanaerobaculum	gender-age	0.366	< 0.001	***
Pro Ser Trp	Lachnoanaerobaculum	gender-age	-0.246	0.002	**
Glu Glu	Lachnoanaerobaculum	gender-age	0.395	< 0.001	***
Schidigerasaponin F1	Lachnoanaerobaculum	gender-age	-0.3	< 0.001	***
Glu Met	Lachnoanaerobaculum	gender-age	0.372	< 0.001	***
Faradiol laurate	Lachnoanaerobaculum	gender-age	0.307	< 0.001	***
PE(P-18:0/18:2(9Z,12Z))	Lachnoanaerobaculum	gender-age	0.224	0.005	**
GPEtn(16:0/18:1)	Lachnoanaerobaculum	gender-age	0.257	0.001	***
Ne-Methyl-L-lysine	Lachnoanaerobaculum	gender-age	0.34	< 0.001	***
N-Carbamoylsarcosine	Peptostreptococcus	gender-age	0.415	< 0.001	***
Tyr Val	Lachnoanaerobaculum	gender-age	0.256	0.001	***
Ser Tyr	Lachnoanaerobaculum	gender-age	0.324	< 0.001	***
Val Val	Lachnoanaerobaculum	gender-age	0.33	< 0.001	***
PGA1	Peptostreptococcus	gender-age	0.415	< 0.001	***
20-Deoxynarasin	Lachnoanaerobaculum	gender-age	-0.141	0.08
Tyr Cys Arg Trp	Lachnoanaerobaculum	gender-age	0.296	< 0.001	***
5-Nonyltetrahydro-2-oxo-3-furancarboxylic acid	Lachnoanaerobaculum	gender-age	0.333	< 0.001	***
Gln Ile	Lachnoanaerobaculum	gender-age	0.256	0.001	***
Ile Gly Pro Pro	Lachnoanaerobaculum	gender-age	0.232	0.004	**
Gln Phe	Lachnoanaerobaculum	gender-age	0.261	0.001	***
Lyciumoside VII	Lachnoanaerobaculum	gender-age	-0.329	< 0.001	***
Trp Leu	Lachnoanaerobaculum	gender-age	0.215	0.007	**
Linoleoyl Ethanolamide	Lachnoanaerobaculum	gender-age	0.388	< 0.001	***
2-Methoxyestradiol-3-methylether	Lachnoanaerobaculum	gender-age	0.392	< 0.001	***
PE(P-18:0/18:1)	Lachnoanaerobaculum	gender-age	0.23	0.004	**
Ser Gln	Lachnoanaerobaculum	gender-age	0.21	0.008	**
L-Methionine	Lachnoanaerobaculum	gender-age	0.414	< 0.001	***
Gamma-D-Glutamylglycine	Lachnoanaerobaculum	gender-age	0.414	< 0.001	***
Pseudouridine	Lachnoanaerobaculum	gender-age	0.373	< 0.001	***
Acetyl-DL-Valine	Lachnoanaerobaculum	gender-age	-0.029	0.721
Asp Val	Lachnoanaerobaculum	gender-age	0.382	< 0.001	***
Licoricesaponin D3	Lachnoanaerobaculum	gender-age	-0.343	< 0.001	***
Val Arg	Lachnoanaerobaculum	gender-age	0.145	0.071
Phe Ser	Lachnoanaerobaculum	gender-age	0.299	< 0.001	***
Ribosylimidazoleacetic acid	Lachnoanaerobaculum	gender-age	0.395	< 0.001	***
His His Gly	Lachnoanaerobaculum	gender-age	-0.228	0.004	**
Glutaminylserine	Lachnoanaerobaculum	gender-age	0.383	< 0.001	***
Val Val	Porphyromonas	gender-age	0.413	< 0.001	***
Arginyl-Aspartic acid	Lachnoanaerobaculum	gender-age	0.316	< 0.001	***
Neuromedin N (1-4)	Lachnoanaerobaculum	gender-age	0.201	0.012	*
Leu Thr	Lachnoanaerobaculum	gender-age	0.252	0.002	**
Goshonoside F6	Lachnoanaerobaculum	gender-age	-0.03	0.707
Thiodiglycol	Lachnoanaerobaculum	gender-age	-0.24	0.003	**
Physagulin C	Lachnoanaerobaculum	gender-age	0.337	< 0.001	***
Lablaboside C	Lachnoanaerobaculum	gender-age	-0.298	< 0.001	***
Ganglioside GT2 (d18:1/22:1(13Z))	Lachnoanaerobaculum	gender-age	-0.315	< 0.001	***
Glu Leu	Lachnoanaerobaculum	gender-age	0.366	< 0.001	***
Asn Phe	Lachnoanaerobaculum	gender-age	0.244	0.002	**
Soyasaponin A2	Lachnoanaerobaculum	gender-age	-0.349	< 0.001	***
Desglucocheirotoxol	Lachnoanaerobaculum	gender-age	0.367	< 0.001	***
Pro Ser Tyr	Lachnoanaerobaculum	gender-age	0.344	< 0.001	***
PI(16:0/16:2(9Z,12Z))	Lachnoanaerobaculum	gender-age	0.325	< 0.001	***
Steviobioside	Lachnoanaerobaculum	gender-age	-0.379	< 0.001	***
Ile Tyr Lys	Lachnoanaerobaculum	gender-age	0.212	0.008	**
Isoleucyl-Glycine	Lachnoanaerobaculum	gender-age	0.276	< 0.001	***
Linoleoyl Ethanolamide	Solobacterium	gender-age	0.413	< 0.001	***
PE(P-16:0/2:0)	Lachnoanaerobaculum	gender-age	0.125	0.119
Gln Tyr Thr Phe	Lachnoanaerobaculum	gender-age	-0.383	< 0.001	***
Thr Tyr Phe	Lachnoanaerobaculum	gender-age	-0.37	< 0.001	***
Ile Glu Leu	Lachnoanaerobaculum	gender-age	0.283	< 0.001	***
Ser Leu Phe Leu	Lachnoanaerobaculum	gender-age	-0.196	0.014	*
D-erythro-Sphingosine C-20	Lachnoanaerobaculum	gender-age	0.396	< 0.001	***
GPEtn(14:0/22:2)	Lachnoanaerobaculum	gender-age	0.221	0.006	**
Chrysophanol	Lachnoanaerobaculum	gender-age	0.175	0.029	*
Glycyl-Asparagine	Peptostreptococcus	gender-age	0.413	< 0.001	***
4R-Hydroxy solifenacin	Lachnoanaerobaculum	gender-age	-0.39	< 0.001	***
Casuarine 6-alpha-D-glucoside	Lachnoanaerobaculum	gender-age	-0.307	< 0.001	***
Desglucocheirotoxin	Lachnoanaerobaculum	gender-age	0.266	0.001	***
Formylisoglutamine	TM7x	gender-age	0.413	< 0.001	***
Asterlingulatoside D	Lachnoanaerobaculum	gender-age	-0.279	< 0.001	***
Phenylalanyl-Threonine	Lachnoanaerobaculum	gender-age	0.393	< 0.001	***
Tyr Thr Phe	Lachnoanaerobaculum	gender-age	-0.377	< 0.001	***
Aspartylglycosamine	Lachnoanaerobaculum	gender-age	-0.158	0.049	*
Tuberoside K	Lachnoanaerobaculum	gender-age	0.196	0.014	*
Aerobactin	Lachnoanaerobaculum	gender-age	0.379	< 0.001	***
Mocimycin	Lachnoanaerobaculum	gender-age	-0.312	< 0.001	***
Formimino-L-glutamic acid	TM7x	gender-age	0.413	< 0.001	***
Thymine	Lachnoanaerobaculum	gender-age	0.375	< 0.001	***
15-deoxy-delta-12,14-PGD2	Solobacterium	gender-age	0.412	< 0.001	***
Gly Lys Asp Asp	Lachnoanaerobaculum	gender-age	0.35	< 0.001	***
Valyl-Aspartate	Lachnoanaerobaculum	gender-age	0.412	< 0.001	***
Hydroxyprolyl-Hydroxyproline	Lachnoanaerobaculum	gender-age	0.388	< 0.001	***
Asp Ser His Ala	Lachnoanaerobaculum	gender-age	-0.388	< 0.001	***
Hydroxyprolyl-Glutamate	Lachnoanaerobaculum	gender-age	0.203	0.011	*
Melongoside P	Lachnoanaerobaculum	gender-age	-0.354	< 0.001	***
Gln Gln	Lachnoanaerobaculum	gender-age	0.159	0.047	*
Desglucocheirotoxol	Peptostreptococcus	gender-age	0.412	< 0.001	***
Val Glu	Lachnoanaerobaculum	gender-age	0.281	< 0.001	***
His Thr	Lachnoanaerobaculum	gender-age	0.222	0.005	**
8-hydroxy-2-methyl-2-(4-methylpent-3-en-1-yl)-2H-chromene-5-carboxylic acid	Lachnoanaerobaculum	gender-age	0.319	< 0.001	***
N-Palmitoylsphingosine	Lachnoanaerobaculum	gender-age	0.271	0.001	***
PE(15:0/0:0)	Prevotella	gender-age	0.411	< 0.001	***
Gluconolactone	Lachnoanaerobaculum	gender-age	0.309	< 0.001	***
Gamma-Glu-Leu	Lachnoanaerobaculum	gender-age	0.366	< 0.001	***
Ala Glu	Peptostreptococcus	gender-age	0.411	< 0.001	***
N-Carbamoylsarcosine	Lachnoanaerobaculum	gender-age	0.344	< 0.001	***
Serylthreonine	Porphyromonas	gender-age	0.41	< 0.001	***
Y-Morphine	Lachnoanaerobaculum	gender-age	0.091	0.26
N-Acetylhistidine	Lachnoanaerobaculum	gender-age	0.394	< 0.001	***
15-deoxy-delta-12,14-PGD2	Prevotella	gender-age	0.409	< 0.001	***
Seryllysine	Lachnoanaerobaculum	gender-age	0.259	0.001	***
E-(gamma-Glutamyl)-lysine	Solobacterium	gender-age	0.408	< 0.001	***
Deoxyinosine	Lachnoanaerobaculum	gender-age	0.377	< 0.001	***
3-O-Protocatechuoylceanothic acid	Lachnoanaerobaculum	gender-age	-0.17	0.033	*
8beta-Angeloyloxy-15-hydroxy-1alpha,10R-dimethoxy-3-oxo-11(13)-germacren-12,6alpha-olide	Lachnoanaerobaculum	gender-age	0.265	0.001	***
Gamma glutamyl ornithine	Lachnoanaerobaculum	gender-age	0.363	< 0.001	***
Valyl-Tyrosine	Lachnoanaerobaculum	gender-age	0.221	0.006	**
Physapubenolide	Lachnoanaerobaculum	gender-age	0.377	< 0.001	***
(R)-Laudanidine	Lachnoanaerobaculum	gender-age	0.299	< 0.001	***
Tyrosyl-Hydroxyproline	Lachnoanaerobaculum	gender-age	0.331	< 0.001	***
Prolylhydroxyproline	Lachnoanaerobaculum	gender-age	0.312	< 0.001	***
(1S,16R)-5,7,11-trihydroxy-8,8,10,16-tetramethyl-3-[1-(2-methyl-1,3-thiazol-4-yl)prop-1-en-2-yl]-12-methylidene-17-oxa-4-azabicyclo[14.1.0]heptadec-4-en-9-one	Lachnoanaerobaculum	gender-age	0.354	< 0.001	***
Jasmolone glucoside	Lachnoanaerobaculum	gender-age	-0.355	< 0.001	***
Trans-EKODE-(E)-Ib	Lachnoanaerobaculum	gender-age	0.382	< 0.001	***
(+/-)20-HDoHE	Lachnoanaerobaculum	gender-age	0.274	0.001	***
9(S)-HpOTrE	Lachnoanaerobaculum	gender-age	0.365	< 0.001	***
DL-2-hydroxy stearic acid	Lachnoanaerobaculum	gender-age	0.346	< 0.001	***
PG(16:0/18:0)	Lachnoanaerobaculum	gender-age	0.198	0.013	*
LysoPC(18:1(9Z))	Lachnoanaerobaculum	gender-age	0.225	0.005	**
Carindone	Lachnoanaerobaculum	gender-age	0.32	< 0.001	***
PE(P-16:0e/18:1(9Z))	Lachnoanaerobaculum	gender-age	0.196	0.014	*
PGA1	Lachnoanaerobaculum	gender-age	0.392	< 0.001	***
LysoPA(P-16:0e/0:0)	Lachnoanaerobaculum	gender-age	0.322	< 0.001	***
(+/-)10-HDoHE	Lachnoanaerobaculum	gender-age	0.295	< 0.001	***
Ser Tyr	Peptostreptococcus	gender-age	0.408	< 0.001	***
PE(15:0/0:0)	Lachnoanaerobaculum	gender-age	0.392	< 0.001	***
Pelargonidin	Lachnoanaerobaculum	gender-age	0.19	0.017	*
Cardanoldiene	Lachnoanaerobaculum	gender-age	0.302	< 0.001	***
Aloe-Emodin	Lachnoanaerobaculum	gender-age	0.218	0.006	**
Gamma-D-Glutamylglycine	TM7x	gender-age	0.408	< 0.001	***
Gln Ile	Porphyromonas	gender-age	0.407	< 0.001	***
Glutamylisoleucine	Lachnoanaerobaculum	gender-age	0.369	< 0.001	***
Asp-Phe	Lachnoanaerobaculum	gender-age	0.286	< 0.001	***
Asparaginyl-Phenylalanine	Lachnoanaerobaculum	gender-age	0.229	0.004	**
Serylvaline	Lachnoanaerobaculum	gender-age	0.265	0.001	***
Phe Ser	Porphyromonas	gender-age	0.407	< 0.001	***
Glycyl-Histidine	Lachnoanaerobaculum	gender-age	0.227	0.004	**
(R)-Laudanidine	Peptostreptococcus	gender-age	0.407	< 0.001	***
Ala Glu	Oribacterium	gender-age	0.011	0.894
Formylisoglutamine	Oribacterium	gender-age	0.037	0.65
Gln Gly	Oribacterium	gender-age	0.148	0.066
GPEtn(10:0/22:1)	Oribacterium	gender-age	0.059	0.468
Gamma-Glutamylglutamic acid	Oribacterium	gender-age	0.101	0.209
Serylthreonine	Lachnoanaerobaculum	gender-age	0.302	< 0.001	***
Gly Phe	Oribacterium	gender-age	0.037	0.65
Arg Pro Pro Gln	Oribacterium	gender-age	0.019	0.815
Pro Gly Arg	Oribacterium	gender-age	-0.067	0.408
3-Methyl-3-butenyl apiosyl-(1->6)-glucoside	Oribacterium	gender-age	0.089	0.267
E-(gamma-Glutamyl)-lysine	Lachnoanaerobaculum	gender-age	0.372	< 0.001	***
Glu Glu	Oribacterium	gender-age	0.123	0.127
Schidigerasaponin F1	Oribacterium	gender-age	0.074	0.357
Glu Met	Oribacterium	gender-age	0.113	0.16
Faradiol laurate	Oribacterium	gender-age	0.102	0.207
PE(P-18:0/18:2(9Z,12Z))	Oribacterium	gender-age	0.009	0.907
GPEtn(16:0/18:1)	Oribacterium	gender-age	0.12	0.136
Ne-Methyl-L-lysine	Oribacterium	gender-age	0.1	0.213
L-Methionine	Oribacterium	gender-age	0.126	0.116
Tyr Val	Oribacterium	gender-age	-0.094	0.242
Ser Tyr	Oribacterium	gender-age	0.064	0.43
Val Val	Oribacterium	gender-age	-0.024	0.765
Tyr Cys Arg Trp	Oribacterium	gender-age	0.055	0.492
5-Nonyltetrahydro-2-oxo-3-furancarboxylic acid	Oribacterium	gender-age	0.012	0.882
Gln Ile	Oribacterium	gender-age	-0.008	0.917
L-Galacto-2-heptulose	Lachnoanaerobaculum	gender-age	0.331	< 0.001	***
Gln Phe	Oribacterium	gender-age	0.03	0.714
Lyciumoside VII	Oribacterium	gender-age	-0.119	0.14
Ala Ile Leu Ser	Oribacterium	gender-age	-0.103	0.201
Gamma-Glutamylglutamic acid	Peptostreptococcus	gender-age	0.406	< 0.001	***
Trp Leu	Oribacterium	gender-age	-0.004	0.957
Linoleoyl Ethanolamide	Oribacterium	gender-age	0.144	0.072
2-Methoxyestradiol-3-methylether	Oribacterium	gender-age	0.103	0.203
PE(P-18:0/18:1)	Oribacterium	gender-age	0.021	0.795
Ser Gln	Oribacterium	gender-age	0.142	0.076
Formimino-L-glutamic acid	Oribacterium	gender-age	0.082	0.308
Caffeic Acid	Lachnoanaerobaculum	gender-age	0.319	< 0.001	***
Glucosamine	Lachnoanaerobaculum	gender-age	0.359	< 0.001	***
Asp Val	Oribacterium	gender-age	0.096	0.234
Licoricesaponin D3	Oribacterium	gender-age	0.057	0.481
Phe Ser	Oribacterium	gender-age	-0.084	0.299
Ribosylimidazoleacetic acid	Oribacterium	gender-age	0.137	0.088
His His Gly	Oribacterium	gender-age	0.005	0.952
Glutaminylserine	Oribacterium	gender-age	0.11	0.17
Acetyl-DL-Valine	Oribacterium	gender-age	0.13	0.106
Ser Glu	Oribacterium	gender-age	0.08	0.321
Arginyl-Aspartic acid	Oribacterium	gender-age	0.01	0.903
Val Arg	Oribacterium	gender-age	-0.084	0.295
Neuromedin N (1-4)	Oribacterium	gender-age	0.152	0.059
Leu Thr	Oribacterium	gender-age	-0.028	0.728
Thiodiglycol	Oribacterium	gender-age	-0.038	0.639
3-Indolebutyric acid	Oribacterium	gender-age	-0.187	0.02	*
Pro Ser Trp	Oribacterium	gender-age	-0.371	< 0.001	***
Ganglioside GT2 (d18:1/22:1(13Z))	Oribacterium	gender-age	-0.04	0.618
Glu Leu	Oribacterium	gender-age	0.082	0.308
Asn Phe	Oribacterium	gender-age	0.011	0.89
Ile Gly Pro Pro	Oribacterium	gender-age	0.327	< 0.001	***
Soyasaponin A2	Oribacterium	gender-age	-0.022	0.78
Desglucocheirotoxol	Oribacterium	gender-age	0.088	0.276
Pro Ser Tyr	Oribacterium	gender-age	0.086	0.283
PI(16:0/16:2(9Z,12Z))	Oribacterium	gender-age	0.124	0.124
20-Deoxynarasin	Oribacterium	gender-age	-0.234	0.003	**
Tyr Asp Asn	Oribacterium	gender-age	-0.22	0.006	**
Pseudouridine	Oribacterium	gender-age	0.182	0.023	*
PGP(i-12:0/i-16:0)	Oribacterium	gender-age	-0.098	0.224
Physagulin C	Oribacterium	gender-age	0.251	0.002	**
Lablaboside C	Oribacterium	gender-age	-0.261	0.001	***
Ile Glu Leu	Oribacterium	gender-age	0.009	0.916
Goshonoside F6	Oribacterium	gender-age	0.187	0.019	*
D-erythro-Sphingosine C-20	Oribacterium	gender-age	0.126	0.117
GPEtn(14:0/22:2)	Oribacterium	gender-age	0.11	0.173
PE(P-16:0/2:0)	Oribacterium	gender-age	-0.137	0.089
Steviobioside	Oribacterium	gender-age	-0.161	0.045	*
Ile Tyr Lys	Oribacterium	gender-age	0.179	0.025	*
4R-Hydroxy solifenacin	Oribacterium	gender-age	0.005	0.952
Casuarine 6-alpha-D-glucoside	Oribacterium	gender-age	-0.087	0.28
Desglucocheirotoxin	Oribacterium	gender-age	0.112	0.164
Calendasaponin B	Oribacterium	gender-age	-0.061	0.447
Asterlingulatoside D	Oribacterium	gender-age	0.007	0.926
Phenylalanyl-Threonine	Oribacterium	gender-age	0.058	0.475
Isoleucyl-Glycine	Oribacterium	gender-age	0.303	< 0.001	***
Gln Tyr Thr Phe	Oribacterium	gender-age	-0.202	0.012	*
Tuberoside K	Oribacterium	gender-age	0.152	0.059
Aerobactin	Oribacterium	gender-age	0.104	0.195
Mocimycin	Oribacterium	gender-age	0.006	0.936
{[(1R,16Z,24E,26E,28Z)-1,18-dihydroxy-12-[1-(4-hydroxy-3-methoxycyclohexyl)propan-2-yl]-19,30-dimethoxy-15,17,23,29,35-pentamethyl-2,3,10,14,20-pentaoxo-11,36-dioxa-4-azatricyclo[30.3.1.0?,?]hexatriaconta-16,24,26,28-tetraen-21-yl]methoxy}sulfonic acid	Oribacterium	gender-age	-0.044	0.585
Thymine	Oribacterium	gender-age	0.112	0.164
Thymidine	Oribacterium	gender-age	0.072	0.373
Gly Lys Asp Asp	Oribacterium	gender-age	0.129	0.109
Thr Tyr Phe	Oribacterium	gender-age	-0.242	0.002	**
Hydroxyprolyl-Hydroxyproline	Oribacterium	gender-age	0.096	0.234
Ser Leu Phe Leu	Oribacterium	gender-age	-0.202	0.011	*
Chrysophanol	Oribacterium	gender-age	0.202	0.012	*
Melongoside P	Oribacterium	gender-age	-0.113	0.161
28-Glucosylarjunolate 3-[rhamnosyl-(1->3)-glucuronide]	Oribacterium	gender-age	-0.288	< 0.001	***
Tyr Thr Phe	Oribacterium	gender-age	-0.264	0.001	***
Val Glu	Oribacterium	gender-age	0.07	0.382
Aspartylglycosamine	Oribacterium	gender-age	-0.228	0.004	**
8-hydroxy-2-methyl-2-(4-methylpent-3-en-1-yl)-2H-chromene-5-carboxylic acid	Oribacterium	gender-age	0.05	0.534
N-Palmitoylsphingosine	Oribacterium	gender-age	0.108	0.179
15-deoxy-delta-12,14-PGD2	Oribacterium	gender-age	0.15	0.061
Gluconolactone	Oribacterium	gender-age	0.154	0.054
Gamma-Glu-Leu	Oribacterium	gender-age	0.089	0.271
Valyl-Aspartate	Oribacterium	gender-age	0.112	0.166
N-Carbamoylsarcosine	Oribacterium	gender-age	0.083	0.304
Leukotriene B5	Oribacterium	gender-age	0.155	0.053
Arg Gly Tyr	Oribacterium	gender-age	-0.216	0.007	**
Asp Ser His Ala	Oribacterium	gender-age	-0.194	0.015	*
Hydroxyprolyl-Glutamate	Oribacterium	gender-age	0.257	0.001	***
Gamma-D-Glutamylglycine	Oribacterium	gender-age	0.083	0.304
Deoxyinosine	Oribacterium	gender-age	0.107	0.185
Gln Gln	Oribacterium	gender-age	0.197	0.014	*
Arg Lys	Oribacterium	gender-age	-0.276	< 0.001	***
His Thr	Oribacterium	gender-age	0.162	0.043	*
N-Acetylhistidine	Oribacterium	gender-age	0.217	0.007	**
Valyl-Tyrosine	Oribacterium	gender-age	-0.018	0.82
Physapubenolide	Oribacterium	gender-age	0.075	0.352
(R)-Laudanidine	Oribacterium	gender-age	0	0.997
Tyrosyl-Hydroxyproline	Oribacterium	gender-age	0.043	0.598
Prolylhydroxyproline	Oribacterium	gender-age	0.031	0.705
Arginyl-Lysine	Oribacterium	gender-age	-0.226	0.005	**
Seryllysine	Oribacterium	gender-age	0.194	0.015	*
Trans-EKODE-(E)-Ib	Oribacterium	gender-age	0.134	0.094
3-O-Protocatechuoylceanothic acid	Oribacterium	gender-age	-0.214	0.007	**
Y-Morphine	Oribacterium	gender-age	0.213	0.007	**
8beta-Angeloyloxy-15-hydroxy-1alpha,10R-dimethoxy-3-oxo-11(13)-germacren-12,6alpha-olide	Oribacterium	gender-age	0.258	0.001	***
PG(16:0/18:0)	Oribacterium	gender-age	0.091	0.261
LysoPC(18:1(9Z))	Oribacterium	gender-age	0.026	0.75
Gamma glutamyl ornithine	Oribacterium	gender-age	0.172	0.032	*
PE(P-16:0e/18:1(9Z))	Oribacterium	gender-age	0.074	0.357
LysoPA(P-16:0e/0:0)	Oribacterium	gender-age	0.145	0.071
(1S,16R)-5,7,11-trihydroxy-8,8,10,16-tetramethyl-3-[1-(2-methyl-1,3-thiazol-4-yl)prop-1-en-2-yl]-12-methylidene-17-oxa-4-azabicyclo[14.1.0]heptadec-4-en-9-one	Oribacterium	gender-age	0.182	0.023	*
Cinncassiol D1	Oribacterium	gender-age	0.018	0.82
PE(15:0/0:0)	Oribacterium	gender-age	0.109	0.175
Jasmolone glucoside	Oribacterium	gender-age	-0.335	< 0.001	***
Cardanoldiene	Oribacterium	gender-age	0.145	0.07
PGA1	Oribacterium	gender-age	0.114	0.155
(+/-)20-HDoHE	Oribacterium	gender-age	0.191	0.017	*
CDP-DG(18:0/18:0)	Oribacterium	gender-age	0.017	0.832
9(S)-HpOTrE	Oribacterium	gender-age	0.16	0.046	*
Glutamylisoleucine	Oribacterium	gender-age	0.064	0.425
Asp-Phe	Oribacterium	gender-age	0.108	0.18
Asparaginyl-Phenylalanine	Oribacterium	gender-age	0.04	0.621
Serylvaline	Oribacterium	gender-age	0.077	0.341
DL-2-hydroxy stearic acid	Oribacterium	gender-age	0.167	0.037	*
Carindone	Oribacterium	gender-age	0.194	0.015	*
Formiminoglutamic acid	Oribacterium	gender-age	0.125	0.119
Serylthreonine	Oribacterium	gender-age	0.052	0.516
E-(gamma-Glutamyl)-lysine	Oribacterium	gender-age	0.089	0.269
L-Galacto-2-heptulose	Oribacterium	gender-age	0.131	0.102
(+/-)10-HDoHE	Oribacterium	gender-age	0.218	0.006	**
Pelargonidin	Oribacterium	gender-age	0.201	0.012	*
Glucosamine	Oribacterium	gender-age	0.152	0.058
Ala Glu	Stomatobaculum	gender-age	0.146	0.069
Aloe-Emodin	Oribacterium	gender-age	0.212	0.008	**
Dihydrozeatin-7-N-dihydrozeatin	Oribacterium	gender-age	-0.164	0.041	*
GPEtn(10:0/22:1)	Stomatobaculum	gender-age	0.112	0.165
Glycyl-Asparagine	Oribacterium	gender-age	0.186	0.02	*
3-Indolebutyric acid	Stomatobaculum	gender-age	-0.146	0.07
Glycyl-Histidine	Oribacterium	gender-age	0.227	0.004	**
Arg Pro Pro Gln	Stomatobaculum	gender-age	-0.131	0.102
L-4-Hydroxyglutamate semialdehyde	Oribacterium	gender-age	0.177	0.027	*
Caffeic Acid	Oribacterium	gender-age	0.327	< 0.001	***
Pro Ser Trp	Stomatobaculum	gender-age	-0.084	0.295
Formylisoglutamine	Stomatobaculum	gender-age	0.206	0.01	**
Schidigerasaponin F1	Stomatobaculum	gender-age	-0.134	0.096
Gln Gly	Stomatobaculum	gender-age	0.233	0.003	**
Gamma-Glutamylglutamic acid	Stomatobaculum	gender-age	0.194	0.015	*
PE(P-18:0/18:2(9Z,12Z))	Stomatobaculum	gender-age	0.128	0.113
GPEtn(16:0/18:1)	Stomatobaculum	gender-age	0.152	0.058
Ne-Methyl-L-lysine	Stomatobaculum	gender-age	0.149	0.063
Gly Phe	Stomatobaculum	gender-age	0.183	0.022	*
Tyr Val	Stomatobaculum	gender-age	0.115	0.154
Pro Gly Arg	Stomatobaculum	gender-age	-0.173	0.031	*
3-Methyl-3-butenyl apiosyl-(1->6)-glucoside	Stomatobaculum	gender-age	0.218	0.006	**
Tyr Cys Arg Trp	Stomatobaculum	gender-age	0.134	0.095
5-Nonyltetrahydro-2-oxo-3-furancarboxylic acid	Stomatobaculum	gender-age	0.155	0.053
Gln Ile	Stomatobaculum	gender-age	0.153	0.057
Glu Glu	Stomatobaculum	gender-age	0.226	0.005	**
Gln Phe	Stomatobaculum	gender-age	0.157	0.051
Lyciumoside VII	Stomatobaculum	gender-age	-0.145	0.071
Glu Met	Stomatobaculum	gender-age	0.209	0.009	**
20-Deoxynarasin	Stomatobaculum	gender-age	-0.125	0.12
Trp Leu	Stomatobaculum	gender-age	0.109	0.176
Faradiol laurate	Stomatobaculum	gender-age	0.193	0.016	*
L-Methionine	Stomatobaculum	gender-age	0.201	0.012	*
PE(P-18:0/18:1)	Stomatobaculum	gender-age	0.131	0.102
Ser Tyr	Stomatobaculum	gender-age	0.173	0.031	*
Val Val	Stomatobaculum	gender-age	0.161	0.044	*
Ile Gly Pro Pro	Stomatobaculum	gender-age	0.161	0.045	*
Ala Ile Leu Ser	Stomatobaculum	gender-age	-0.175	0.029	*
Linoleoyl Ethanolamide	Stomatobaculum	gender-age	0.265	0.001	***
Licoricesaponin D3	Stomatobaculum	gender-age	-0.143	0.075
2-Methoxyestradiol-3-methylether	Stomatobaculum	gender-age	0.192	0.016	*
Ser Gln	Stomatobaculum	gender-age	0.16	0.046	*
Formimino-L-glutamic acid	Stomatobaculum	gender-age	0.208	0.009	**
Tyr Asp Asn	Stomatobaculum	gender-age	-0.28	< 0.001	***
Acetyl-DL-Valine	Stomatobaculum	gender-age	0.111	0.167
Pseudouridine	Stomatobaculum	gender-age	0.202	0.011	*
Asp Val	Stomatobaculum	gender-age	0.194	0.015	*
Val Arg	Stomatobaculum	gender-age	0.091	0.257
Phe Ser	Stomatobaculum	gender-age	0.164	0.04	*
Leu Thr	Stomatobaculum	gender-age	0.135	0.094
Thiodiglycol	Stomatobaculum	gender-age	-0.139	0.085
Ribosylimidazoleacetic acid	Stomatobaculum	gender-age	0.219	0.006	**
His His Gly	Stomatobaculum	gender-age	-0.178	0.026	*
Ganglioside GT2 (d18:1/22:1(13Z))	Stomatobaculum	gender-age	-0.124	0.124
Glutaminylserine	Stomatobaculum	gender-age	0.185	0.021	*
Asn Phe	Stomatobaculum	gender-age	0.146	0.069
Goshonoside F6	Stomatobaculum	gender-age	0.134	0.095
Ser Glu	Stomatobaculum	gender-age	0.193	0.016	*
Arginyl-Aspartic acid	Stomatobaculum	gender-age	0.179	0.025	*
Neuromedin N (1-4)	Stomatobaculum	gender-age	0.193	0.016	*
PI(16:0/16:2(9Z,12Z))	Stomatobaculum	gender-age	0.125	0.119
Physagulin C	Stomatobaculum	gender-age	0.264	0.001	***
Lablaboside C	Stomatobaculum	gender-age	-0.304	< 0.001	***
Glu Leu	Stomatobaculum	gender-age	0.193	0.016	*
PGP(i-12:0/i-16:0)	Stomatobaculum	gender-age	-0.148	0.066
Soyasaponin A2	Stomatobaculum	gender-age	-0.172	0.032	*
Desglucocheirotoxol	Stomatobaculum	gender-age	0.237	0.003	**
Ile Glu Leu	Stomatobaculum	gender-age	0.151	0.061
Pro Ser Tyr	Stomatobaculum	gender-age	0.202	0.012	*
Steviobioside	Stomatobaculum	gender-age	-0.214	0.007	**
GPEtn(14:0/22:2)	Stomatobaculum	gender-age	0.12	0.137
PE(P-16:0/2:0)	Stomatobaculum	gender-age	0.082	0.307
Ile Tyr Lys	Stomatobaculum	gender-age	0.193	0.016	*
28-Glucosylarjunolate 3-[rhamnosyl-(1->3)-glucuronide]	Stomatobaculum	gender-age	-0.128	0.112
Isoleucyl-Glycine	Stomatobaculum	gender-age	0.201	0.012	*
Casuarine 6-alpha-D-glucoside	Stomatobaculum	gender-age	-0.132	0.1
Gln Tyr Thr Phe	Stomatobaculum	gender-age	-0.168	0.036	*
Calendasaponin B	Stomatobaculum	gender-age	-0.142	0.077
Asterlingulatoside D	Stomatobaculum	gender-age	-0.042	0.601
Thr Tyr Phe	Stomatobaculum	gender-age	-0.279	< 0.001	***
Ser Leu Phe Leu	Stomatobaculum	gender-age	-0.171	0.033	*
Aspartylglycosamine	Stomatobaculum	gender-age	-0.078	0.332
Tuberoside K	Stomatobaculum	gender-age	0.092	0.255
D-erythro-Sphingosine C-20	Stomatobaculum	gender-age	0.262	0.001	***
Mocimycin	Stomatobaculum	gender-age	-0.075	0.355
{[(1R,16Z,24E,26E,28Z)-1,18-dihydroxy-12-[1-(4-hydroxy-3-methoxycyclohexyl)propan-2-yl]-19,30-dimethoxy-15,17,23,29,35-pentamethyl-2,3,10,14,20-pentaoxo-11,36-dioxa-4-azatricyclo[30.3.1.0?,?]hexatriaconta-16,24,26,28-tetraen-21-yl]methoxy}sulfonic acid	Stomatobaculum	gender-age	-0.143	0.074
Thymine	Stomatobaculum	gender-age	0.145	0.072
Chrysophanol	Stomatobaculum	gender-age	0.189	0.018	*
4R-Hydroxy solifenacin	Stomatobaculum	gender-age	-0.17	0.034	*
Desglucocheirotoxin	Stomatobaculum	gender-age	0.179	0.026	*
Phenylalanyl-Threonine	Stomatobaculum	gender-age	0.206	0.01	**
Tyr Thr Phe	Stomatobaculum	gender-age	-0.288	< 0.001	***
Aerobactin	Stomatobaculum	gender-age	0.27	0.001	***
Thymidine	Stomatobaculum	gender-age	0.223	0.005	**
Gln Gln	Stomatobaculum	gender-age	0.15	0.061
Gly Lys Asp Asp	Stomatobaculum	gender-age	0.236	0.003	**
Val Glu	Stomatobaculum	gender-age	0.142	0.078
Arg Gly Tyr	Stomatobaculum	gender-age	-0.165	0.04	*
Hydroxyprolyl-Hydroxyproline	Stomatobaculum	gender-age	0.214	0.007	**
Asp Ser His Ala	Stomatobaculum	gender-age	-0.242	0.002	**
Hydroxyprolyl-Glutamate	Stomatobaculum	gender-age	0.184	0.022	*
Melongoside P	Stomatobaculum	gender-age	-0.162	0.043	*
Arg Lys	Stomatobaculum	gender-age	-0.249	0.002	**
His Thr	Stomatobaculum	gender-age	0.158	0.048	*
8-hydroxy-2-methyl-2-(4-methylpent-3-en-1-yl)-2H-chromene-5-carboxylic acid	Stomatobaculum	gender-age	0.2	0.012	*
N-Palmitoylsphingosine	Stomatobaculum	gender-age	0.161	0.045	*
15-deoxy-delta-12,14-PGD2	Stomatobaculum	gender-age	0.228	0.004	**
Gluconolactone	Stomatobaculum	gender-age	0.187	0.019	*
Gamma-Glu-Leu	Stomatobaculum	gender-age	0.213	0.007	**
Valyl-Aspartate	Stomatobaculum	gender-age	0.229	0.004	**
N-Carbamoylsarcosine	Stomatobaculum	gender-age	0.185	0.021	*
3-O-Protocatechuoylceanothic acid	Stomatobaculum	gender-age	-0.059	0.462
Y-Morphine	Stomatobaculum	gender-age	0.153	0.056
Leukotriene B5	Stomatobaculum	gender-age	0.225	0.005	**
N-Acetylhistidine	Stomatobaculum	gender-age	0.282	< 0.001	***
Valyl-Tyrosine	Stomatobaculum	gender-age	0.122	0.13
Arginyl-Lysine	Stomatobaculum	gender-age	-0.159	0.047	*
Seryllysine	Stomatobaculum	gender-age	0.245	0.002	**
Gamma-D-Glutamylglycine	Stomatobaculum	gender-age	0.22	0.006	**
Deoxyinosine	Stomatobaculum	gender-age	0.163	0.042	*
8beta-Angeloyloxy-15-hydroxy-1alpha,10R-dimethoxy-3-oxo-11(13)-germacren-12,6alpha-olide	Stomatobaculum	gender-age	0.253	0.001	***
Gamma glutamyl ornithine	Stomatobaculum	gender-age	0.228	0.004	**
Physapubenolide	Stomatobaculum	gender-age	0.244	0.002	**
(R)-Laudanidine	Stomatobaculum	gender-age	0.223	0.005	**
Tyrosyl-Hydroxyproline	Stomatobaculum	gender-age	0.196	0.014	*
Prolylhydroxyproline	Stomatobaculum	gender-age	0.214	0.007	**
(1S,16R)-5,7,11-trihydroxy-8,8,10,16-tetramethyl-3-[1-(2-methyl-1,3-thiazol-4-yl)prop-1-en-2-yl]-12-methylidene-17-oxa-4-azabicyclo[14.1.0]heptadec-4-en-9-one	Stomatobaculum	gender-age	0.238	0.003	**
LysoPC(18:1(9Z))	Stomatobaculum	gender-age	0.155	0.054
Jasmolone glucoside	Stomatobaculum	gender-age	-0.184	0.022	*
PE(P-16:0e/18:1(9Z))	Stomatobaculum	gender-age	0.144	0.073
Trans-EKODE-(E)-Ib	Stomatobaculum	gender-age	0.247	0.002	**
(+/-)20-HDoHE	Stomatobaculum	gender-age	0.183	0.023	*
9(S)-HpOTrE	Stomatobaculum	gender-age	0.253	0.001	***
DL-2-hydroxy stearic acid	Stomatobaculum	gender-age	0.234	0.003	**
PG(16:0/18:0)	Stomatobaculum	gender-age	0.179	0.025	*
Carindone	Stomatobaculum	gender-age	0.208	0.009	**
PGA1	Stomatobaculum	gender-age	0.206	0.01	**
LysoPA(P-16:0e/0:0)	Stomatobaculum	gender-age	0.197	0.014	*
CDP-DG(18:0/18:0)	Stomatobaculum	gender-age	-0.149	0.064
(+/-)10-HDoHE	Stomatobaculum	gender-age	0.203	0.011	*
Cinncassiol D1	Stomatobaculum	gender-age	0.257	0.001	***
PE(15:0/0:0)	Stomatobaculum	gender-age	0.216	0.007	**
Pelargonidin	Stomatobaculum	gender-age	0.243	0.002	**
Cardanoldiene	Stomatobaculum	gender-age	0.181	0.023	*
Aloe-Emodin	Stomatobaculum	gender-age	0.256	0.001	***
Glycyl-Histidine	Stomatobaculum	gender-age	0.154	0.055
Dihydrozeatin-7-N-dihydrozeatin	Stomatobaculum	gender-age	-0.202	0.011	*
Glutamylisoleucine	Stomatobaculum	gender-age	0.22	0.006	**
Asp-Phe	Stomatobaculum	gender-age	0.192	0.016	*
Asparaginyl-Phenylalanine	Stomatobaculum	gender-age	0.169	0.035	*
Serylvaline	Stomatobaculum	gender-age	0.167	0.037	*
Glycyl-Asparagine	Stomatobaculum	gender-age	0.254	0.001	***
Formiminoglutamic acid	Stomatobaculum	gender-age	0.28	< 0.001	***
Serylthreonine	Stomatobaculum	gender-age	0.176	0.028	*
E-(gamma-Glutamyl)-lysine	Stomatobaculum	gender-age	0.164	0.041	*
L-Galacto-2-heptulose	Stomatobaculum	gender-age	0.182	0.023	*
L-4-Hydroxyglutamate semialdehyde	Stomatobaculum	gender-age	0.203	0.011	*
Caffeic Acid	Stomatobaculum	gender-age	0.189	0.018	*
3-Indolebutyric acid	Peptostreptococcus	gender-age	-0.079	0.328
Glucosamine	Stomatobaculum	gender-age	0.234	0.003	**
Glutaminylserine	Peptostreptococcus	gender-age	0.406	< 0.001	***
Formiminoglutamic acid	Veillonella	gender-age	0.406	< 0.001	***
[truncated: 1,368 more rows]

## Sheet: S8a
Table S8a. Partial Spearman correlation analysis between microbe/metabolites abundance and total scores
Microbe/Metabolites	Clinical parameters	control_variables	estimate	P value	signif	statistic
Ala Glu	total scores	gender-age	-0.0665498	0.578602		-0.558033
Formylisoglutamine	total scores	gender-age	-0.113317	0.343253		-0.954225
Gln Gly	total scores	gender-age	0.104439	0.382623		0.878602
GPEtn(10:0/22:1)	total scores	gender-age	0.103309	0.387822		0.868991
Gamma-Glutamylglutamic acid	total scores	gender-age	-0.00851524	0.943405		-0.0712462
3-Indolebutyric acid	total scores	gender-age	0.0188113	0.875371		0.157415
Gly Phe	total scores	gender-age	-0.0738447	0.537585		-0.619521
Arg Pro Pro Gln	total scores	gender-age	0.122107	0.306871		1.02932
Pro Gly Arg	total scores	gender-age	0.0361405	0.763114		0.302571
3-Methyl-3-butenyl apiosyl-(1->6)-glucoside	total scores	gender-age	-0.0128884	0.91443		-0.107841
Pro Ser Trp	total scores	gender-age	0.00808124	0.946285		0.0676147
Glu Glu	total scores	gender-age	-0.0873828	0.465458		-0.733904
Schidigerasaponin F1	total scores	gender-age	0.0212535	0.859347		0.17786
Glu Met	total scores	gender-age	-0.211135	0.0750247		-1.80722
Faradiol laurate	total scores	gender-age	0.170418	0.152365		1.44698
PE(P-18:0/18:2(9Z,12Z))	total scores	gender-age	-0.0554232	0.64379		-0.464418
GPEtn(16:0/18:1)	total scores	gender-age	-0.0290166	0.808814		-0.242873
Ne-Methyl-L-lysine	total scores	gender-age	0.0211659	0.85992		0.177127
L-Methionine	total scores	gender-age	-0.13712	0.250732		-1.15817
Tyr Val	total scores	gender-age	-0.118008	0.323515		-0.994273
Ser Tyr	total scores	gender-age	-0.0295197	0.805564		-0.247087
Val Val	total scores	gender-age	-0.0762061	0.524621		-0.639445
Tyr Cys Arg Trp	total scores	gender-age	-0.135886	0.25506		-1.14755
5-Nonyltetrahydro-2-oxo-3-furancarboxylic acid	total scores	gender-age	-0.126986	0.287799		-1.07111
Gln Ile	total scores	gender-age	-0.0557761	0.641677		-0.467384
Ile Gly Pro Pro	total scores	gender-age	-0.170517	0.152123		-1.44785
Gln Phe	total scores	gender-age	-0.0388551	0.745901		-0.325331
Lyciumoside VII	total scores	gender-age	0.00910607	0.939485		0.07619
Ala Ile Leu Ser	total scores	gender-age	0.135761	0.255504		1.14647
20-Deoxynarasin	total scores	gender-age	-0.0178696	0.881564		-0.149531
Trp Leu	total scores	gender-age	-0.0853232	0.47608		-0.716478
Linoleoyl Ethanolamide	total scores	gender-age	-0.144388	0.226245		-1.22083
2-Methoxyestradiol-3-methylether	total scores	gender-age	-0.0327188	0.784974		-0.273892
PE(P-18:0/18:1)	total scores	gender-age	-0.0258947	0.829055		-0.216723
Ser Gln	total scores	gender-age	0.0339806	0.776893		0.284466
Formimino-L-glutamic acid	total scores	gender-age	-0.0427894	0.721175		-0.35833
Tyr Asp Asn	total scores	gender-age	-0.20042	0.0914058		-1.71156
Pseudouridine	total scores	gender-age	-0.0188338	0.875223		-0.157603
Asp Val	total scores	gender-age	-0.0918217	0.44301		-0.771495
Licoricesaponin D3	total scores	gender-age	0.0753583	0.529257		0.632291
Phe Ser	total scores	gender-age	-0.0722934	0.546187		-0.606436
Ribosylimidazoleacetic acid	total scores	gender-age	0.0108681	0.927804		0.0909348
His His Gly	total scores	gender-age	-0.094418	0.430167		-0.793502
Glutaminylserine	total scores	gender-age	-0.0790428	0.509256		-0.663395
Acetyl-DL-Valine	total scores	gender-age	0.0834047	0.48609		0.700254
Ser Glu	total scores	gender-age	0.0272648	0.820157		0.228198
Arginyl-Aspartic acid	total scores	gender-age	-0.105914	0.375901		-0.891152
Val Arg	total scores	gender-age	-0.0762146	0.524574		-0.639517
Neuromedin N (1-4)	total scores	gender-age	-0.0858301	0.473454		-0.720766
Leu Thr	total scores	gender-age	-0.0326939	0.785134		-0.273683
Thiodiglycol	total scores	gender-age	0.160036	0.179317		1.35644
Physagulin C	total scores	gender-age	-0.112223	0.347963		-0.944895
Lablaboside C	total scores	gender-age	-0.198138	0.0952333		-1.69127
Ganglioside GT2 (d18:1/22:1(13Z))	total scores	gender-age	0.16127	0.175945		1.36718
Glu Leu	total scores	gender-age	-0.102663	0.390809		-0.863504
Asn Phe	total scores	gender-age	-0.112571	0.346462		-0.94786
Goshonoside F6	total scores	gender-age	0.108386	0.364797		0.912194
Soyasaponin A2	total scores	gender-age	-0.255675	0.0301836	*	-2.21267
Desglucocheirotoxol	total scores	gender-age	0.0434993	0.716743		0.364286
Pro Ser Tyr	total scores	gender-age	0.00277306	0.981556		0.0232012
PI(16:0/16:2(9Z,12Z))	total scores	gender-age	-0.0246557	0.837119		-0.206347
Steviobioside	total scores	gender-age	-0.0490268	0.682561		-0.410681
Ile Tyr Lys	total scores	gender-age	-0.0910603	0.446817		-0.765043
Isoleucyl-Glycine	total scores	gender-age	-0.0351067	0.7697		-0.293905
PGP(i-12:0/i-16:0)	total scores	gender-age	0.0129731	0.91387		0.10855
Gln Tyr Thr Phe	total scores	gender-age	0.0940166	0.432139		0.790099
Thr Tyr Phe	total scores	gender-age	-0.0521671	0.663416		-0.437056
Ile Glu Leu	total scores	gender-age	-0.140955	0.237595		-1.19121
Ser Leu Phe Leu	total scores	gender-age	-0.099196	0.407092		-0.834047
D-erythro-Sphingosine C-20	total scores	gender-age	0.0373717	0.755292		0.312893
GPEtn(14:0/22:2)	total scores	gender-age	-0.0312298	0.794541		-0.261414
PE(P-16:0/2:0)	total scores	gender-age	0.00397012	0.973596		0.0332167
Chrysophanol	total scores	gender-age	-0.00302251	0.979897		-0.0252882
28-Glucosylarjunolate 3-[rhamnosyl-(1->3)-glucuronide]	total scores	gender-age	-0.0138064	0.908361		-0.115524
4R-Hydroxy solifenacin	total scores	gender-age	0.0545571	0.648987		0.457139
Casuarine 6-alpha-D-glucoside	total scores	gender-age	0.25645	0.0296694	*	2.21986
Desglucocheirotoxin	total scores	gender-age	-0.091582	0.444207		-0.769464
Calendasaponin B	total scores	gender-age	-0.00509214	0.966138		-0.0426044
Asterlingulatoside D	total scores	gender-age	-0.137984	0.24773		-1.16561
Phenylalanyl-Threonine	total scores	gender-age	-0.0649585	0.587738		-0.544632
Tyr Thr Phe	total scores	gender-age	-0.0221477	0.853493		-0.185347
Aspartylglycosamine	total scores	gender-age	-0.105972	0.375637		-0.891647
Tuberoside K	total scores	gender-age	0.0998132	0.404165		0.839288
Aerobactin	total scores	gender-age	-0.040036	0.738451		-0.335234
Mocimycin	total scores	gender-age	0.0628924	0.599695		0.527239
{[(1R,16Z,24E,26E,28Z)-1,18-dihydroxy-12-[1-(4-hydroxy-3-methoxycyclohexyl)propan-2-yl]-19,30-dimethoxy-15,17,23,29,35-pentamethyl-2,3,10,14,20-pentaoxo-11,36-dioxa-4-azatricyclo[30.3.1.0?,?]hexatriaconta-16,24,26,28-tetraen-21-yl]methoxy}sulfonic acid	total scores	gender-age	-0.223868	0.0587033		-1.92179
Thymine	total scores	gender-age	0.0270277	0.821695		0.226213
Thymidine	total scores	gender-age	-0.0572389	0.63295		-0.479681
Gly Lys Asp Asp	total scores	gender-age	-0.0543267	0.650372		-0.455202
Arg Gly Tyr	total scores	gender-age	-0.12351	0.301303		-1.04134
Hydroxyprolyl-Hydroxyproline	total scores	gender-age	-0.142841	0.231314		-1.20747
Asp Ser His Ala	total scores	gender-age	-0.190958	0.108099		-1.62762
Hydroxyprolyl-Glutamate	total scores	gender-age	0.102617	0.391024		0.863111
Melongoside P	total scores	gender-age	0.12352	0.301267		1.04141
Gln Gln	total scores	gender-age	0.0664432	0.579212		0.557135
Arg Lys	total scores	gender-age	-0.03518	0.769233		-0.294519
Val Glu	total scores	gender-age	-0.0286879	0.81094		-0.240119
His Thr	total scores	gender-age	0.0623374	0.602925		0.522568
8-hydroxy-2-methyl-2-(4-methylpent-3-en-1-yl)-2H-chromene-5-carboxylic acid	total scores	gender-age	0.0482099	0.687575		0.403822
N-Palmitoylsphingosine	total scores	gender-age	0.0394438	0.742184		0.330268
15-deoxy-delta-12,14-PGD2	total scores	gender-age	-0.0778112	0.515899		-0.652995
Gluconolactone	total scores	gender-age	-0.000986673	0.993437		-0.0082551
Gamma-Glu-Leu	total scores	gender-age	-0.0513808	0.66819		-0.430451
Valyl-Aspartate	total scores	gender-age	-0.0050974	0.966103		-0.0426485
N-Carbamoylsarcosine	total scores	gender-age	-0.128779	0.280992		-1.08649
Leukotriene B5	total scores	gender-age	-0.108827	0.362835		-0.915955
N-Acetylhistidine	total scores	gender-age	-0.0563329	0.638349		-0.472064
Arginyl-Lysine	total scores	gender-age	-0.021156	0.859986		-0.177043
Seryllysine	total scores	gender-age	-0.0433749	0.717519		-0.363242
Gamma-D-Glutamylglycine	total scores	gender-age	-0.0819012	0.494012		-0.687545
Deoxyinosine	total scores	gender-age	-0.0230452	0.847626		-0.192862
3-O-Protocatechuoylceanothic acid	total scores	gender-age	-0.171347	0.150107		-1.45512
Y-Morphine	total scores	gender-age	-0.00254237	0.98309		-0.0212711
8beta-Angeloyloxy-15-hydroxy-1alpha,10R-dimethoxy-3-oxo-11(13)-germacren-12,6alpha-olide	total scores	gender-age	-0.0806198	0.500816		-0.676717
Gamma glutamyl ornithine	total scores	gender-age	0.0254637	0.831858		0.213113
Valyl-Tyrosine	total scores	gender-age	-0.0966729	0.419186		-0.81263
Physapubenolide	total scores	gender-age	0.0385939	0.747552		0.32314
(R)-Laudanidine	total scores	gender-age	-0.194976	0.100743		-1.66321
Tyrosyl-Hydroxyproline	total scores	gender-age	-0.136243	0.253804		-1.15062
Prolylhydroxyproline	total scores	gender-age	-0.1715	0.14974		-1.45645
(1S,16R)-5,7,11-trihydroxy-8,8,10,16-tetramethyl-3-[1-(2-methyl-1,3-thiazol-4-yl)prop-1-en-2-yl]-12-methylidene-17-oxa-4-azabicyclo[14.1.0]heptadec-4-en-9-one	total scores	gender-age	-0.161313	0.175826		-1.36756
Jasmolone glucoside	total scores	gender-age	0.0223031	0.852477		0.186648
Trans-EKODE-(E)-Ib	total scores	gender-age	-0.00787865	0.94763		-0.0659195
(+/-)20-HDoHE	total scores	gender-age	-0.180683	0.128802		-1.537
9(S)-HpOTrE	total scores	gender-age	-0.117428	0.325915		-0.989318
DL-2-hydroxy stearic acid	total scores	gender-age	-0.0839154	0.483414		-0.704572
PG(16:0/18:0)	total scores	gender-age	-0.141451	0.235931		-1.19549
LysoPC(18:1(9Z))	total scores	gender-age	-0.031404	0.79342		-0.262874
Carindone	total scores	gender-age	-0.104213	0.383659		-0.87668
PE(P-16:0e/18:1(9Z))	total scores	gender-age	-0.122108	0.306867		-1.02933
LysoPA(P-16:0e/0:0)	total scores	gender-age	-0.0815321	0.495967		-0.684425
(+/-)10-HDoHE	total scores	gender-age	-0.184481	0.120824		-1.57043
Cinncassiol D1	total scores	gender-age	-0.153506	0.197958		-1.29973
PE(15:0/0:0)	total scores	gender-age	0.0901658	0.451313		0.757467
Pelargonidin	total scores	gender-age	0.116232	0.330903		0.979099
Cardanoldiene	total scores	gender-age	-0.116302	0.330608		-0.979701
PGA1	total scores	gender-age	-0.0844153	0.480803		-0.708799
Aloe-Emodin	total scores	gender-age	0.132507	0.267179		1.1185
CDP-DG(18:0/18:0)	total scores	gender-age	-0.0729364	0.542613		-0.611859
Dihydrozeatin-7-N-dihydrozeatin	total scores	gender-age	-0.0813379	0.496997		-0.682784
Glutamylisoleucine	total scores	gender-age	-0.140085	0.240532		-1.18371
Asp-Phe	total scores	gender-age	-0.163542	0.169854		-1.38696
Asparaginyl-Phenylalanine	total scores	gender-age	-0.126014	0.291535		-1.06278
Serylvaline	total scores	gender-age	-0.0496452	0.678774		-0.415874
Glycyl-Asparagine	total scores	gender-age	-0.0263637	0.826007		-0.220651
Glycyl-Histidine	total scores	gender-age	-0.017186	0.886064		-0.14381
Formiminoglutamic acid	total scores	gender-age	0.0305988	0.798603		0.256128
Serylthreonine	total scores	gender-age	-0.173114	0.145886		-1.47058
E-(gamma-Glutamyl)-lysine	total scores	gender-age	-0.0535825	0.654856		-0.448948
L-Galacto-2-heptulose	total scores	gender-age	-0.175348	0.140676		-1.49015
L-4-Hydroxyglutamate semialdehyde	total scores	gender-age	0.0198619	0.868471		0.166209
Caffeic Acid	total scores	gender-age	-0.0203715	0.865128		-0.170475
Glucosamine	total scores	gender-age	-0.0635141	0.596085		-0.532472
Actinomyces	total scores	gender-age	-0.0643449	0.591277		-0.539466
Rhodococcus	total scores	gender-age	0.0131616	0.912624		0.110127
Rothia	total scores	gender-age	-0.0233369	0.845721		-0.195303
Atopobium	total scores	gender-age	-0.0443867	0.711215		-0.371732
Porphyromonas	total scores	gender-age	0.0949052	0.42778		0.797634
Prevotella	total scores	gender-age	-0.101742	0.395099		-0.855671
Campylobacter	total scores	gender-age	-0.0863995	0.470513		-0.725583
Solobacterium	total scores	gender-age	-0.00203383	0.986472		-0.0170163
Granulicatella	total scores	gender-age	-0.0953514	0.425601		-0.801418
norank_f__norank_o__Clostridia_UCG-014	total scores	gender-age	-0.128029	0.283823		-1.08006
Lachnoanaerobaculum	total scores	gender-age	0.12729	0.286635		1.07372
Oribacterium	total scores	gender-age	0.020806	0.862279		0.174113
Stomatobaculum	total scores	gender-age	-0.0341064	0.776088		-0.285521
Peptostreptococcus	total scores	gender-age	0.0156371	0.896273		0.130845
Veillonella	total scores	gender-age	-0.177304	0.13623		-1.50732
Leptotrichia	total scores	gender-age	0.00965676	0.935833		0.0807981
TM7x	total scores	gender-age	-0.099881	0.403844		-0.839864
Achromobacter	total scores	gender-age	0.054075	0.651888		0.453087
Lautropia	total scores	gender-age	0.0571815	0.633291		0.479199
Cardiobacterium	total scores	gender-age	0.0633516	0.597028		0.531104
Aggregatibacter	total scores	gender-age	0.170089	0.15317		1.44411
Pseudomonas	total scores	gender-age	-0.0426225	0.722218		-0.35693

## Sheet: S8b
Table S8b. Partial Spearman correlation analysis between microbe/metabolites abundance and erosion lesions scores
Metabolites	Clinical parameters	control_variables	estimate	P value	significant	statistic
Ala Glu	erosion lesions scores	gender-age	0.0607294	0.612326		0.509038
Formylisoglutamine	erosion lesions scores	gender-age	0.036106	0.763334		0.302282
Gln Gly	erosion lesions scores	gender-age	0.0872306	0.466239		0.732616
GPEtn(10:0/22:1)	erosion lesions scores	gender-age	-0.0084865	0.943596		-0.0710057
Gamma-Glutamylglutamic acid	erosion lesions scores	gender-age	0.0161154	0.893119		0.134848
3-Indolebutyric acid	erosion lesions scores	gender-age	-0.224708	0.057737		-1.92939
Gly Phe	erosion lesions scores	gender-age	0.106016	0.37544		0.892017
Arg Pro Pro Gln	erosion lesions scores	gender-age	-0.144925	0.224507		-1.22547
Pro Gly Arg	erosion lesions scores	gender-age	-0.0789884	0.509549		-0.662936
3-Methyl-3-butenyl apiosyl-(1->6)-glucoside	erosion lesions scores	gender-age	0.0198821	0.868339		0.166379
Pro Ser Trp	erosion lesions scores	gender-age	-0.264147	0.0249537	*	-2.2914
Glu Glu	erosion lesions scores	gender-age	-0.0582662	0.62685		-0.48832
Schidigerasaponin F1	erosion lesions scores	gender-age	-0.105631	0.377182		-0.888748
Glu Met	erosion lesions scores	gender-age	0.0862923	0.471066		0.724677
Faradiol laurate	erosion lesions scores	gender-age	0.016143	0.892936		0.13508
PE(P-18:0/18:2(9Z,12Z))	erosion lesions scores	gender-age	-0.110296	0.356354		-0.92847
GPEtn(16:0/18:1)	erosion lesions scores	gender-age	-0.079403	0.507322		-0.666438
Ne-Methyl-L-lysine	erosion lesions scores	gender-age	0.0242204	0.839956		0.202701
L-Methionine	erosion lesions scores	gender-age	0.0532416	0.656913		0.446084
Tyr Val	erosion lesions scores	gender-age	0.0319769	0.789737		0.267675
Ser Tyr	erosion lesions scores	gender-age	0.178496	0.133573		1.51778
Val Val	erosion lesions scores	gender-age	0.101646	0.395546		0.854859
Tyr Cys Arg Trp	erosion lesions scores	gender-age	0.0734203	0.539931		0.615941
5-Nonyltetrahydro-2-oxo-3-furancarboxylic acid	erosion lesions scores	gender-age	0.0961983	0.421483		0.808603
Gln Ile	erosion lesions scores	gender-age	0.00665309	0.955767		0.055665
Ile Gly Pro Pro	erosion lesions scores	gender-age	-0.133247	0.264492		-1.12486
Gln Phe	erosion lesions scores	gender-age	-0.0120924	0.919697		-0.10118
Lyciumoside VII	erosion lesions scores	gender-age	-0.0658838	0.582418		-0.552423
Ala Ile Leu Ser	erosion lesions scores	gender-age	-0.156436	0.18943		-1.32515
20-Deoxynarasin	erosion lesions scores	gender-age	-0.0772538	0.518919		-0.648289
Trp Leu	erosion lesions scores	gender-age	0.0300197	0.802337		0.251276
Linoleoyl Ethanolamide	erosion lesions scores	gender-age	0.011268	0.925156		0.0942807
2-Methoxyestradiol-3-methylether	erosion lesions scores	gender-age	0.0218749	0.855278		0.183063
PE(P-18:0/18:1)	erosion lesions scores	gender-age	-0.0724294	0.54543		-0.607583
Ser Gln	erosion lesions scores	gender-age	0.0520067	0.664388		0.435709
Formimino-L-glutamic acid	erosion lesions scores	gender-age	0.0266134	0.824385		0.222743
Tyr Asp Asn	erosion lesions scores	gender-age	-0.133534	0.263454		-1.12733
Pseudouridine	erosion lesions scores	gender-age	0.113007	0.344585		0.951578
Asp Val	erosion lesions scores	gender-age	0.00104798	0.993029		0.00876803
Licoricesaponin D3	erosion lesions scores	gender-age	-0.155654	0.191679		-1.31837
Phe Ser	erosion lesions scores	gender-age	0.0637601	0.59466		0.534543
Ribosylimidazoleacetic acid	erosion lesions scores	gender-age	-0.0269669	0.82209		-0.225703
His His Gly	erosion lesions scores	gender-age	-0.0369224	0.758144		-0.309126
Glutaminylserine	erosion lesions scores	gender-age	0.0570363	0.634155		0.477978
Acetyl-DL-Valine	erosion lesions scores	gender-age	-0.0741698	0.53579		-0.622263
Ser Glu	erosion lesions scores	gender-age	0.0505407	0.673305		0.423395
Arginyl-Aspartic acid	erosion lesions scores	gender-age	0.00841877	0.944045		0.070439
Val Arg	erosion lesions scores	gender-age	0.0431578	0.718873		0.361421
Neuromedin N (1-4)	erosion lesions scores	gender-age	-0.0835421	0.485369		-0.701415
Leu Thr	erosion lesions scores	gender-age	0.0621688	0.603907		0.52115
Thiodiglycol	erosion lesions scores	gender-age	0.0211762	0.859853		0.177212
Physagulin C	erosion lesions scores	gender-age	0.0552012	0.64512		0.462552
Lablaboside C	erosion lesions scores	gender-age	-0.0868352	0.46827		-0.72927
Ganglioside GT2 (d18:1/22:1(13Z))	erosion lesions scores	gender-age	-0.0564931	0.637393		-0.473411
Glu Leu	erosion lesions scores	gender-age	0.0786173	0.511546		0.659802
Asn Phe	erosion lesions scores	gender-age	0.00491882	0.96729		0.0411543
Goshonoside F6	erosion lesions scores	gender-age	-0.100653	0.400203		-0.84642
Soyasaponin A2	erosion lesions scores	gender-age	-0.179923	0.130445		-1.53032
Desglucocheirotoxol	erosion lesions scores	gender-age	0.0724942	0.54507		0.60813
Pro Ser Tyr	erosion lesions scores	gender-age	0.0973996	0.415681		0.818797
PI(16:0/16:2(9Z,12Z))	erosion lesions scores	gender-age	-0.0266385	0.824222		-0.222952
Steviobioside	erosion lesions scores	gender-age	-0.229638	0.0523237		-1.97405
Ile Tyr Lys	erosion lesions scores	gender-age	0.0539172	0.652838		0.451761
Isoleucyl-Glycine	erosion lesions scores	gender-age	-0.0426982	0.721745		-0.357565
PGP(i-12:0/i-16:0)	erosion lesions scores	gender-age	-0.241892	0.0406475	*	-2.08575
Gln Tyr Thr Phe	erosion lesions scores	gender-age	-0.171836	0.14893		-1.45939
Thr Tyr Phe	erosion lesions scores	gender-age	-0.114739	0.337193		-0.966356
Ile Glu Leu	erosion lesions scores	gender-age	0.0580252	0.628278		0.486293
Ser Leu Phe Leu	erosion lesions scores	gender-age	-0.34274	0.00320698	**	-3.05245
D-erythro-Sphingosine C-20	erosion lesions scores	gender-age	-0.0505751	0.673096		-0.423684
GPEtn(14:0/22:2)	erosion lesions scores	gender-age	-0.0444373	0.710901		-0.372157
PE(P-16:0/2:0)	erosion lesions scores	gender-age	-0.0206884	0.86305		-0.173129
Chrysophanol	erosion lesions scores	gender-age	0.109724	0.358872		0.92359
28-Glucosylarjunolate 3-[rhamnosyl-(1->3)-glucuronide]	erosion lesions scores	gender-age	-0.171438	0.14989		-1.4559
4R-Hydroxy solifenacin	erosion lesions scores	gender-age	-0.143054	0.230612		-1.20931
Casuarine 6-alpha-D-glucoside	erosion lesions scores	gender-age	-0.255737	0.0301424	*	-2.21325
Desglucocheirotoxin	erosion lesions scores	gender-age	-0.120844	0.31194		-1.01852
Calendasaponin B	erosion lesions scores	gender-age	-0.183195	0.123481		-1.55911
Asterlingulatoside D	erosion lesions scores	gender-age	-0.204613	0.0846896		-1.74891
Phenylalanyl-Threonine	erosion lesions scores	gender-age	0.0154966	0.8972		0.12967
Tyr Thr Phe	erosion lesions scores	gender-age	-0.149162	0.211101		-1.2621
Aspartylglycosamine	erosion lesions scores	gender-age	-0.172652	0.146982		-1.46653
Tuberoside K	erosion lesions scores	gender-age	-0.00778642	0.948242		-0.0651478
Aerobactin	erosion lesions scores	gender-age	-0.00773612	0.948576		-0.0647269
Mocimycin	erosion lesions scores	gender-age	-0.234555	0.0473459	*	-2.01874
{[(1R,16Z,24E,26E,28Z)-1,18-dihydroxy-12-[1-(4-hydroxy-3-methoxycyclohexyl)propan-2-yl]-19,30-dimethoxy-15,17,23,29,35-pentamethyl-2,3,10,14,20-pentaoxo-11,36-dioxa-4-azatricyclo[30.3.1.0?,?]hexatriaconta-16,24,26,28-tetraen-21-yl]methoxy}sulfonic acid	erosion lesions scores	gender-age	-0.16846	0.157201		-1.42987
Thymine	erosion lesions scores	gender-age	0.0514968	0.667485		0.431426
Thymidine	erosion lesions scores	gender-age	0.12525	0.294492		1.05624
Gly Lys Asp Asp	erosion lesions scores	gender-age	-0.0135628	0.909971		-0.113485
Arg Gly Tyr	erosion lesions scores	gender-age	-0.28667	0.0146313	*	-2.50352
Hydroxyprolyl-Hydroxyproline	erosion lesions scores	gender-age	-0.0248388	0.835926		-0.207881
Asp Ser His Ala	erosion lesions scores	gender-age	-0.227795	0.0542971		-1.95733
Hydroxyprolyl-Glutamate	erosion lesions scores	gender-age	-0.0464129	0.698651		-0.388737
Melongoside P	erosion lesions scores	gender-age	-0.175766	0.139716		-1.49382
Gln Gln	erosion lesions scores	gender-age	0.00803476	0.946594		0.0672258
Arg Lys	erosion lesions scores	gender-age	-0.299229	0.0106678	*	-2.62374
Val Glu	erosion lesions scores	gender-age	0.0658247	0.582757		0.551926
His Thr	erosion lesions scores	gender-age	0.118574	0.321185		0.999106
8-hydroxy-2-methyl-2-(4-methylpent-3-en-1-yl)-2H-chromene-5-carboxylic acid	erosion lesions scores	gender-age	0.111969	0.349063		0.942727
N-Palmitoylsphingosine	erosion lesions scores	gender-age	0.0453775	0.705061		0.380047
15-deoxy-delta-12,14-PGD2	erosion lesions scores	gender-age	0.00483334	0.967858		0.0404391
Gluconolactone	erosion lesions scores	gender-age	0.127641	0.285298		1.07673
Gamma-Glu-Leu	erosion lesions scores	gender-age	0.00641027	0.95738		0.0536332
Valyl-Aspartate	erosion lesions scores	gender-age	0.144657	0.225374		1.22315
N-Carbamoylsarcosine	erosion lesions scores	gender-age	0.0324458	0.786726		0.271604
Leukotriene B5	erosion lesions scores	gender-age	-0.00670661	0.955412		-0.0561128
N-Acetylhistidine	erosion lesions scores	gender-age	-0.0223282	0.852313		-0.186858
Arginyl-Lysine	erosion lesions scores	gender-age	-0.305903	0.00896969	**	-2.68823
Seryllysine	erosion lesions scores	gender-age	0.0292975	0.806999		0.245226
Gamma-D-Glutamylglycine	erosion lesions scores	gender-age	0.13111	0.2723		1.1065
Deoxyinosine	erosion lesions scores	gender-age	0.0621718	0.60389		0.521175
3-O-Protocatechuoylceanothic acid	erosion lesions scores	gender-age	-0.0994167	0.406044		-0.835921
Y-Morphine	erosion lesions scores	gender-age	-0.126208	0.290784		-1.06445
8beta-Angeloyloxy-15-hydroxy-1alpha,10R-dimethoxy-3-oxo-11(13)-germacren-12,6alpha-olide	erosion lesions scores	gender-age	-0.0106358	0.929344		-0.0889906
Gamma glutamyl ornithine	erosion lesions scores	gender-age	-0.0023734	0.984214		-0.0198574
Valyl-Tyrosine	erosion lesions scores	gender-age	0.079059	0.509169		0.663532
Physapubenolide	erosion lesions scores	gender-age	-0.0226936	0.849923		-0.189918
(R)-Laudanidine	erosion lesions scores	gender-age	-0.00746304	0.950389		-0.062442
Tyrosyl-Hydroxyproline	erosion lesions scores	gender-age	0.0240211	0.841256		0.201033
Prolylhydroxyproline	erosion lesions scores	gender-age	0.0191211	0.873336		0.160008
(1S,16R)-5,7,11-trihydroxy-8,8,10,16-tetramethyl-3-[1-(2-methyl-1,3-thiazol-4-yl)prop-1-en-2-yl]-12-methylidene-17-oxa-4-azabicyclo[14.1.0]heptadec-4-en-9-one	erosion lesions scores	gender-age	-0.107753	0.36762		-0.906806
Jasmolone glucoside	erosion lesions scores	gender-age	-0.294807	0.0119412	*	-2.58125
Trans-EKODE-(E)-Ib	erosion lesions scores	gender-age	-0.0373677	0.755318		-0.312859
(+/-)20-HDoHE	erosion lesions scores	gender-age	-0.197581	0.0961856		-1.68633
9(S)-HpOTrE	erosion lesions scores	gender-age	-0.00407631	0.97289		-0.0341052
DL-2-hydroxy stearic acid	erosion lesions scores	gender-age	-0.101855	0.394571		-0.856633
PG(16:0/18:0)	erosion lesions scores	gender-age	-0.0220082	0.854406		-0.184178
LysoPC(18:1(9Z))	erosion lesions scores	gender-age	0.0380862	0.750764		0.318884
Carindone	erosion lesions scores	gender-age	0.0358113	0.76521		0.299811
PE(P-16:0e/18:1(9Z))	erosion lesions scores	gender-age	-0.161769	0.174593		-1.37152
LysoPA(P-16:0e/0:0)	erosion lesions scores	gender-age	0.00143425	0.99046		0.0119998
(+/-)10-HDoHE	erosion lesions scores	gender-age	-0.055978	0.640469		-0.469081
Cinncassiol D1	erosion lesions scores	gender-age	-0.00634731	0.957798		-0.0531065
PE(15:0/0:0)	erosion lesions scores	gender-age	0.0772784	0.518786		0.648497
Pelargonidin	erosion lesions scores	gender-age	-0.0407647	0.733866		-0.341346
Cardanoldiene	erosion lesions scores	gender-age	-0.0814619	0.496339		-0.683832
PGA1	erosion lesions scores	gender-age	-0.0473007	0.69317		-0.39619
Aloe-Emodin	erosion lesions scores	gender-age	0.00564335	0.962475		0.0472164
CDP-DG(18:0/18:0)	erosion lesions scores	gender-age	-0.241002	0.041416	*	-2.0776
Dihydrozeatin-7-N-dihydrozeatin	erosion lesions scores	gender-age	-0.194275	0.101997		-1.65699
Glutamylisoleucine	erosion lesions scores	gender-age	0.0190339	0.873909		0.159278
Asp-Phe	erosion lesions scores	gender-age	0.0198084	0.868823		0.165761
Asparaginyl-Phenylalanine	erosion lesions scores	gender-age	-0.0651809	0.586457		-0.546504
Serylvaline	erosion lesions scores	gender-age	0.0520169	0.664326		0.435795
Glycyl-Asparagine	erosion lesions scores	gender-age	-0.0181714	0.879578		-0.152058
Glycyl-Histidine	erosion lesions scores	gender-age	0.155053	0.193422		1.31315
Formiminoglutamic acid	erosion lesions scores	gender-age	0.132207	0.268273		1.11592
Serylthreonine	erosion lesions scores	gender-age	0.162995	0.171305		1.3822
E-(gamma-Glutamyl)-lysine	erosion lesions scores	gender-age	-0.00312292	0.979229		-0.0261283
L-Galacto-2-heptulose	erosion lesions scores	gender-age	-0.081586	0.495681		-0.68488
L-4-Hydroxyglutamate semialdehyde	erosion lesions scores	gender-age	0.251165	0.0333248	*	2.17099
Caffeic Acid	erosion lesions scores	gender-age	-0.0413055	0.730469		-0.345882
Glucosamine	erosion lesions scores	gender-age	-0.0460583	0.700844		-0.385761
Actinomyces	erosion lesions scores	gender-age	0.0695822	0.561378		0.583581
Rhodococcus	erosion lesions scores	gender-age	0.0170097	0.887225		0.142334
Rothia	erosion lesions scores	gender-age	0.106947	0.371235		0.899945
Atopobium	erosion lesions scores	gender-age	-0.0260249	0.828208		-0.217813
Porphyromonas	erosion lesions scores	gender-age	-0.013876	0.907901		-0.116106
Prevotella	erosion lesions scores	gender-age	-0.0154838	0.897284		-0.129562
Campylobacter	erosion lesions scores	gender-age	-0.161032	0.176592		-1.3651
Solobacterium	erosion lesions scores	gender-age	-0.0162212	0.892421		-0.135735
Granulicatella	erosion lesions scores	gender-age	0.10011	0.402763		0.841807
norank_f__norank_o__Clostridia_UCG-014	erosion lesions scores	gender-age	0.0445885	0.709961		0.373425
Lachnoanaerobaculum	erosion lesions scores	gender-age	0.103094	0.388813		0.867169
Oribacterium	erosion lesions scores	gender-age	0.0916884	0.443675		0.770365
Stomatobaculum	erosion lesions scores	gender-age	0.141345	0.236286		1.19457
Peptostreptococcus	erosion lesions scores	gender-age	0.0348248	0.771499		0.291542
Veillonella	erosion lesions scores	gender-age	-0.0863122	0.470963		-0.724845
Leptotrichia	erosion lesions scores	gender-age	0.159694	0.180261		1.35347
TM7x	erosion lesions scores	gender-age	0.068267	0.568819		0.572498
Achromobacter	erosion lesions scores	gender-age	-0.114103	0.339893		-0.960934
Lautropia	erosion lesions scores	gender-age	-0.172136	0.148211		-1.46202
Cardiobacterium	erosion lesions scores	gender-age	0.117446	0.325842		0.989469
Aggregatibacter	erosion lesions scores	gender-age	-0.0693149	0.562887		-0.581328
Pseudomonas	erosion lesions scores	gender-age	-0.0642778	0.591665		-0.538901

[truncated: 2 more sheets: S8c, S8d]
